# Supplementary material for: Genetic diversity and selection signatures in a gene bank panel of maize inbred lines from Southeast Europe compared with two West European panels
Source: BMC Plant Biol. 2023 Jun 14;23:315. doi: 10.1186/s12870-023-04336-2 (PMC10265872; doi:10.1186/s12870-023-04336-2)
Supplement: Supplementary file 1 — Additional file 1: Supplementary table S1. Information about the full set of 974 inbreds used, along with membership probabilities from the Admixture analysis. Supplementary table S2. Information about the SEE subpanel of inbreds used, along with membership probabilities from the Admixture analysis. Supplementary table S3. Results of BioMart database mining for genes linked to regions with significant fixation index. Supplementary table S4. Results of BioMart database mining for genes linked to regions with significant fixation index. Supplementary table S5. Results of gene ontology (GO) enrichment analysis for three main term molecular function for genes linked to regions with significant fixation index. Supplementary table S6. Results of gene ontology (GO) enrichment analysis for three main term biological procesess for genes linked to regions with significant CLR. Supplementary table S7. Results of gene ontology (GO) enrichment analysis for three main term molecular function for genes linked to regions with significant CLR. Supplementary table S8. Results of gene ontology (GO) enrichment analysis for three main term cellular component for genes linked to regions with significant CLR. [file 12870_2023_4336_MOESM1_ESM.xlsx]

## Sheet: Supplementary Table S1
Supplementary table S1. Information about the full set of 974 inbreds used, along with membership probabilities from the Admixture analysis
Entry	Panel	Line name	Putative origin	Reference	Subpanel	Number of Sites	Proportion Missing No Imputation	Proportion Heterozygous No Imputation	Proportion Missing Imputed	Proportion Heterozygous Imputed	Q-European flint	Q-B73/B14	Q-Lancaster	Q-B37	Q-Wf9/Oh07	Q-A374	Q-Iodent	Q>0.7-European flint	Q>0.7-B73/B14	Q>0.7-Lancaster	Q>0.7-B37	Q>0.7-Wf9/Oh07	Q>0.7-A374	Q>0.7-Iodent	SUM-0.7	Q>0.8-European flint	Q>0.8-B73/B14	Q>0.8-Lancaster	Q>0.8-B37	Q>0.8-Wf9/Oh07	Q>0.8-A374	Q>0.8-Iodent	SUM-0.8	Q>0.9-European flint	Q>0.9-B73/B14	Q>0.9-Lancaster	Q>0.9-B37	Q>0.9-Wf9/Oh07	Q>0.9-A374	Q>0.9-Iodent	SUM-0.9
1	MRIZP	028_WIGOR	POL			460243	0.00362	0.00546	6.9528e-05	0.0058	0.369675	1e-05	0.020384	0.064797	0.100519	0.394241	0.050374	0	0	0	0	0	0	0	135	0	0	0	0	0	0	0	68	0	0	0	0	0	0	0	37
2	MRIZP	100/68	BGR		SEE_subpanel	460243	0.0018	0.00222	0	0.00245	1e-05	0.071813	0.122258	1e-05	0.356818	0.408037	0.041053	0	0	0	0	0	0	0		0	0	0	0	0	0	0		0	0	0	0	0	0	0
3	MRIZP	103-57B	BGR		SEE_subpanel	460243	0.00379	0.01281	0	0.01348	0.287077	1e-05	1e-05	0.047567	0.061435	0.586178	0.017722	0	0	0	0	0	0	0		0	0	0	0	0	0	0		0	0	0	0	0	0	0
4	MRIZP	106-62	BGR		SEE_subpanel	460243	0.00211	0.00597	0	0.00635	0.058727	0.038123	0.046522	0.131325	1e-05	0.665667	0.059625	0	0	0	0	0	0	0		0	0	0	0	0	0	0		0	0	0	0	0	0	0
5	MRIZP	14_ACHET	BGR		SEE_subpanel	460243	0.00199	0.00316	0	0.00337	0.061237	0.051505	0.096783	1e-05	0.186047	0.597702	0.006716	0	0	0	0	0	0	0		0	0	0	0	0	0	0		0	0	0	0	0	0	0
6	MRIZP	18-7	ex-PRK			460243	0.00326	0.0029	4.1283e-05	0.00314	0.062079	0.114297	0.018393	0.159707	0.187844	0.416955	0.040725	0	0	0	0	0	0	0		0	0	0	0	0	0	0		0	0	0	0	0	0	0
7	MRIZP	20/57B_1	BGR		SEE_subpanel	460243	0.01859	0.01618	0	0.01645	0.009726	0.02555	0.048544	0.006855	0.028142	0.881173	1e-05	0	0	0	0	0	1	0		0	0	0	0	0	1	0		0	0	0	0	0	0	0
8	MRIZP	20/57B_2	BGR		SEE_subpanel	460243	0.01344	0.05696	5.2146e-05	0.06112	0.201036	0.007866	0.050322	0.147319	0.069326	0.394129	0.130003	0	0	0	0	0	0	0		0	0	0	0	0	0	0		0	0	0	0	0	0	0
9	MRIZP	23/57B_4-4_1	BGR		SEE_subpanel	460243	0.002	0.00299	5.8665e-05	0.00316	0.195242	0.03158	0.012803	0.358964	0.067285	0.292295	0.041832	0	0	0	0	0	0	0		0	0	0	0	0	0	0		0	0	0	0	0	0	0
10	MRIZP	23/57B_4-4_2	BGR		SEE_subpanel	460243	0.00874	0.0309	0	0.03294	0.044964	0.145375	0.065078	0.165482	0.058149	0.486986	0.033966	0	0	0	0	0	0	0		0	0	0	0	0	0	0		0	0	0	0	0	0	0
11	MRIZP	231/79B	BGR		SEE_subpanel	460243	0.00111	0.00198	0	0.00213	1e-05	0.218369	0.158294	0.05909	0.214641	0.267501	0.082095	0	0	0	0	0	0	0		0	0	0	0	0	0	0		0	0	0	0	0	0	0
12	MRIZP	23-245/77B	BGR		SEE_subpanel	460243	0.00122	0.00241	0	0.00261	1e-05	0.080141	0.034018	1e-05	0.090911	0.731293	0.063618	0	0	0	0	0	1	0		0	0	0	0	0	0	0		0	0	0	0	0	0	0
13	MRIZP	233_-_10	BGR		SEE_subpanel	460243	0.00174	0.00246	0	0.00268	0.049479	1e-05	0.020164	0.126808	0.240692	0.489489	0.073358	0	0	0	0	0	0	0		0	0	0	0	0	0	0		0	0	0	0	0	0	0
14	MRIZP	234-62	BGR		SEE_subpanel	460243	0.00469	0.00448	0	0.00475	0.348569	0.014936	0.061293	0.146667	0.132964	0.273402	0.02217	0	0	0	0	0	0	0		0	0	0	0	0	0	0		0	0	0	0	0	0	0
15	MRIZP	262-62	BGR		SEE_subpanel	460243	0.00452	0.00958	0.00018686	0.0106	0.001352	1e-05	0.024823	1e-05	0.091845	0.881949	1e-05	0	0	0	0	0	1	0		0	0	0	0	0	1	0		0	0	0	0	0	0	0
16	MRIZP	278/53B	BGR		SEE_subpanel	460243	0.04047	0.09052	0	0.09188	1e-05	0.01081	0.03896	0.062807	1e-05	0.862518	0.024885	0	0	0	0	0	1	0		0	0	0	0	0	1	0		0	0	0	0	0	0	0
17	MRIZP	28-69	BGR		SEE_subpanel	460243	0.00084086	0.00122	0	0.00134	1e-05	1e-05	0.154293	1e-05	0.824186	1e-05	0.02148	0	0	0	0	1	0	0		0	0	0	0	1	0	0		0	0	0	0	0	0	0
18	MRIZP	316/55B	BGR		SEE_subpanel	460243	0.00174	0.00225	0	0.00241	1e-05	1.4e-05	1e-05	1e-05	0.999936	1e-05	1e-05	0	0	0	0	1	0	0		0	0	0	0	1	0	0		0	0	0	0	1	0	0
19	MRIZP	31-69	BGR		SEE_subpanel	460243	0.00098426	0.00185	0	0.00203	1e-05	0.001427	0.030249	0.116395	0.455747	0.37692	0.019251	0	0	0	0	0	0	0		0	0	0	0	0	0	0		0	0	0	0	0	0	0
20	MRIZP	342/56B	BGR		SEE_subpanel	460243	0.00143	0.00191	0	0.0021	1e-05	0.021746	1e-05	0.020935	0.38289	0.539024	0.035385	0	0	0	0	0	0	0		0	0	0	0	0	0	0		0	0	0	0	0	0	0
21	MRIZP	350-62	BGR		SEE_subpanel	460243	0.00307	0.0032	6.0837e-05	0.00352	1e-05	0.045591	0.046271	0.032471	1e-05	0.849327	0.02632	0	0	0	0	0	1	0		0	0	0	0	0	1	0		0	0	0	0	0	0	0
22	MRIZP	353-62	BGR		SEE_subpanel	460243	0.00202	0.00245	0	0.00271	1e-05	0.120777	1e-05	0.050348	0.490958	0.337886	1e-05	0	0	0	0	0	0	0		0	0	0	0	0	0	0		0	0	0	0	0	0	0
23	MRIZP	35768	GRC		SEE_subpanel	460243	0.02172	0.10969	0	0.11271	0.01386	0.035139	0.369193	0.003918	0.013515	0.555235	0.009139	0	0	0	0	0	0	0		0	0	0	0	0	0	0		0	0	0	0	0	0	0
24	MRIZP	358-62	BGR		SEE_subpanel	460243	0.00328	0.01998	0	0.02087	1e-05	0.04143	1e-05	0.127525	0.609612	0.207496	0.013916	0	0	0	0	0	0	0		0	0	0	0	0	0	0		0	0	0	0	0	0	0
25	MRIZP	372/57B	BGR		SEE_subpanel	460243	0.00993	0.00838	0	0.0088	1e-05	0.153351	0.143417	0.015933	0.330861	0.261643	0.094785	0	0	0	0	0	0	0		0	0	0	0	0	0	0		0	0	0	0	0	0	0
26	MRIZP	38-11_Ht	ex-YU		SEE_subpanel	460243	0.00112	0.00197	0	0.00217	1e-05	0.083523	1e-05	0.041198	0.26978	0.605469	1e-05	0	0	0	0	0	0	0		0	0	0	0	0	0	0		0	0	0	0	0	0	0
27	MRIZP	38-61	BGR		SEE_subpanel	460243	0.01227	0.00929	6.0837e-05	0.01007	0.057602	0.026168	0.076867	1e-05	0.232259	0.603625	0.00347	0	0	0	0	0	0	0		0	0	0	0	0	0	0		0	0	0	0	0	0	0
28	MRIZP	387-64	BGR		SEE_subpanel	460243	0.00334	0.00417	0	0.00458	0.139762	0.042247	0.096881	0.034977	0.14892	0.493927	0.043286	0	0	0	0	0	0	0		0	0	0	0	0	0	0		0	0	0	0	0	0	0
29	MRIZP	38933	GRC		SEE_subpanel	460243	0.01384	0.0064	0	0.0069	0.099247	0.059166	0.0465	0.088083	0.077099	0.622346	0.007559	0	0	0	0	0	0	0		0	0	0	0	0	0	0		0	0	0	0	0	0	0
30	MRIZP	396/55B	BGR		SEE_subpanel	460243	0.0016	0.00265	0	0.00283	0.024473	0.108609	0.031042	0.087744	0.0455	0.692233	0.010398	0	0	0	0	0	0	0		0	0	0	0	0	0	0		0	0	0	0	0	0	0
31	MRIZP	39601	GRC		SEE_subpanel	460243	0.0032	0.00645	0	0.00748	0.108693	0.100407	0.076802	0.028667	0.109318	0.576104	1e-05	0	0	0	0	0	0	0		0	0	0	0	0	0	0		0	0	0	0	0	0	0
32	MRIZP	400-64	BGR		SEE_subpanel	460243	0.09848	0.04446	0	0.04113	0.046343	0.102258	0.030817	0.031077	0.02382	0.724446	0.041238	0	0	0	0	0	1	0		0	0	0	0	0	0	0		0	0	0	0	0	0	0
33	MRIZP	40827	GRC		SEE_subpanel	460243	0.00285	0.00514	0	0.00547	0.14043	0.026206	0.033018	0.15225	0.06858	0.579506	1e-05	0	0	0	0	0	0	0		0	0	0	0	0	0	0		0	0	0	0	0	0	0
34	MRIZP	41345	GRC		SEE_subpanel	460243	0.00698	0.00457	6.5183e-05	0.00487	0.681425	1e-05	1e-05	0.123652	1e-05	0.194883	1e-05	0	0	0	0	0	0	0		0	0	0	0	0	0	0		0	0	0	0	0	0	0
35	MRIZP	41997	GRC		SEE_subpanel	460243	0.00584	0.00495	0	0.00529	0.420039	0.017569	0.030973	0.173444	0.021265	0.3367	1e-05	0	0	0	0	0	0	0		0	0	0	0	0	0	0		0	0	0	0	0	0	0
36	MRIZP	43D2-2	HUN		SEE_subpanel	460243	0.00421	0.00919	7.822e-05	0.00992	0.01307	0.070311	0.070867	0.16835	0.320053	0.344247	0.013103	0	0	0	0	0	0	0		0	0	0	0	0	0	0		0	0	0	0	0	0	0
37	MRIZP	45-57B	BGR		SEE_subpanel	460243	0.00324	0.00496	0	0.00532	0.515963	1e-05	0.013665	0.066579	1e-05	0.351132	0.052641	0	0	0	0	0	0	0		0	0	0	0	0	0	0		0	0	0	0	0	0	0
38	MRIZP	50-61	BGR		SEE_subpanel	460243	0.00346	0.00333	0.00010212	0.00356	0.458598	0.004084	0.030343	0.095971	0.055103	0.331011	0.024889	0	0	0	0	0	0	0		0	0	0	0	0	0	0		0	0	0	0	0	0	0
39	MRIZP	50-69	BGR		SEE_subpanel	460243	0.00194	0.00288	0	0.00311	0.252872	1e-05	0.032006	0.186398	0.084791	0.37893	0.064994	0	0	0	0	0	0	0		0	0	0	0	0	0	0		0	0	0	0	0	0	0
40	MRIZP	507/64_B	BGR		SEE_subpanel	460243	0.01376	0.04797	0	0.04978	0.504051	0.000799	0.043565	0.086131	0.074657	0.290787	1e-05	0	0	0	0	0	0	0		0	0	0	0	0	0	0		0	0	0	0	0	0	0
41	MRIZP	5190-1/77B	BGR		SEE_subpanel	460243	0.00601	0.02588	0	0.02743	0.06547	0.014213	0.354108	0.250742	0.134408	0.18105	1e-05	0	0	0	0	0	0	0		0	0	0	0	0	0	0		0	0	0	0	0	0	0
42	MRIZP	527/78b	BGR		SEE_subpanel	460243	0.00292	0.00224	0	0.00243	1e-05	0.001206	0.083584	1e-05	0.417054	0.371169	0.126967	0	0	0	0	0	0	0		0	0	0	0	0	0	0		0	0	0	0	0	0	0
43	MRIZP	54/57_B	BGR		SEE_subpanel	460243	0.00353	0.00511	0	0.00538	0.211336	0.001535	0.031431	0.178052	0.031263	0.480075	0.066307	0	0	0	0	0	0	0		0	0	0	0	0	0	0		0	0	0	0	0	0	0
44	MRIZP	545/64B	BGR		SEE_subpanel	460243	0.01686	0.09808	0	0.10092	0.367256	0.025734	0.044067	0.045162	0.015428	0.480606	0.021747	0	0	0	0	0	0	0		0	0	0	0	0	0	0		0	0	0	0	0	0	0
45	MRIZP	55-69	BGR		SEE_subpanel	460243	0.0034	0.00359	0	0.00387	0.307207	0.065876	0.037005	0.154523	0.130814	0.304565	1e-05	0	0	0	0	0	0	0		0	0	0	0	0	0	0		0	0	0	0	0	0	0
46	MRIZP	576-64	BGR		SEE_subpanel	460243	0.00818	0.00328	0.00034982	0.0036	0.052575	0.193009	0.043094	1e-05	0.170823	0.47901	0.061479	0	0	0	0	0	0	0		0	0	0	0	0	0	0		0	0	0	0	0	0	0
47	MRIZP	577/64B	BGR		SEE_subpanel	460243	0.00534	0.00941	0	0.00999	0.371969	0.001623	0.024452	0.05579	0.048526	0.46672	0.030919	0	0	0	0	0	0	0		0	0	0	0	0	0	0		0	0	0	0	0	0	0
48	MRIZP	62-61	BGR		SEE_subpanel	460243	0.00518	0.00812	0	0.00862	0.038553	0.016446	0.038196	0.129916	0.130282	0.605237	0.041371	0	0	0	0	0	0	0		0	0	0	0	0	0	0		0	0	0	0	0	0	0
49	MRIZP	66-69	BGR		SEE_subpanel	460243	0.00459	0.00277	0	0.00298	0.082159	0.042386	0.020582	0.026018	0.043623	0.780762	0.00447	0	0	0	0	0	1	0		0	0	0	0	0	0	0		0	0	0	0	0	0	0
50	MRIZP	727547	USA			460243	0.00185	0.00207	0	0.00229	1e-05	0.071668	0.104091	1e-05	0.046595	0.725309	0.052316	0	0	0	0	0	1	0		0	0	0	0	0	0	0		0	0	0	0	0	0	0
51	MRIZP	727560	USA			460243	0.0201	0.03123	0	0.03185	0.157159	0.038029	0.034964	0.170727	0.085323	0.513788	1e-05	0	0	0	0	0	0	0		0	0	0	0	0	0	0		0	0	0	0	0	0	0
52	MRIZP	727564	USA			460243	0.01125	0.0057	0	0.00608	1e-05	0.341181	1e-05	0.212642	0.446137	1e-05	1e-05	0	0	0	0	0	0	0		0	0	0	0	0	0	0		0	0	0	0	0	0	0
53	MRIZP	727574	USA			460243	0.01071	0.00605	0	0.00654	0.700409	0.000128	0.002581	0.112891	1e-05	0.183972	1e-05	1	0	0	0	0	0	0		0	0	0	0	0	0	0		0	0	0	0	0	0	0
54	MRIZP	73/56B	BGR		SEE_subpanel	460243	0.0025	0.00311	0	0.00344	1e-05	0.065837	0.04175	0.042714	1e-05	0.843058	0.006621	0	0	0	0	0	1	0		0	0	0	0	0	1	0		0	0	0	0	0	0	0
55	MRIZP	73-8-1	BGR		SEE_subpanel	460243	0.00151	0.00208	0	0.00222	1e-05	0.326153	1e-05	0.181741	0.362671	0.129405	1e-05	0	0	0	0	0	0	0		0	0	0	0	0	0	0		0	0	0	0	0	0	0
56	MRIZP	74/56B	BGR		SEE_subpanel	460243	0.02265	0.03202	0	0.0323	1e-05	0.02101	0.111152	1e-05	0.052511	0.782025	0.033282	0	0	0	0	0	1	0		0	0	0	0	0	0	0		0	0	0	0	0	0	0
57	MRIZP	78-61	BGR		SEE_subpanel	460243	0.00319	0.00354	0	0.00383	0.409852	0.10972	1e-05	0.254753	1e-05	0.225645	1e-05	0	0	0	0	0	0	0		0	0	0	0	0	0	0		0	0	0	0	0	0	0
58	MRIZP	841	BGR		SEE_subpanel	460243	0.00398	0.00281	0	0.00319	1e-05	0.028043	0.094193	1e-05	0.136767	0.679997	0.060979	0	0	0	0	0	0	0		0	0	0	0	0	0	0		0	0	0	0	0	0	0
59	MRIZP	9/57B	BGR		SEE_subpanel	460243	0.00298	0.00322	0	0.00355	1e-05	0.086333	1e-05	0.036167	0.421028	0.45346	0.002992	0	0	0	0	0	0	0		0	0	0	0	0	0	0		0	0	0	0	0	0	0
60	MRIZP	A24	ROM		SEE_subpanel	460243	0.01363	0.00595	0	0.00642	0.103466	0.046251	0.063811	1e-05	0.007868	0.778584	1e-05	0	0	0	0	0	1	0		0	0	0	0	0	0	0		0	0	0	0	0	0	0
61	MRIZP	A-32	ROM		SEE_subpanel	460243	0.00789	0.00269	0	0.00317	0.053278	0.089207	0.01946	0.099503	0.153504	0.571976	0.013072	0	0	0	0	0	0	0		0	0	0	0	0	0	0		0	0	0	0	0	0	0
62	MRIZP	A34	ex-USSR			460243	0.00754	0.01315	0	0.01409	0.504664	0.000322	0.111179	1e-05	0.006071	0.368738	0.009017	0	0	0	0	0	0	0		0	0	0	0	0	0	0		0	0	0	0	0	0	0
63	MRIZP	A509	USA			460243	0.00996	0.07246	0	0.0748	0.095468	0.046453	0.026299	0.074486	0.229969	0.497808	0.029516	0	0	0	0	0	0	0		0	0	0	0	0	0	0		0	0	0	0	0	0	0
64	MRIZP	A54-26	BGR		SEE_subpanel	460243	0.00462	0.00888	0	0.00942	0.00916	0.164133	0.117833	0.235451	0.161036	0.312376	1e-05	0	0	0	0	0	0	0		0	0	0	0	0	0	0		0	0	0	0	0	0	0
65	MRIZP	A632_RfHt	USA			460243	0.00506	0.0033	0	0.00359	1e-05	0.943895	1e-05	0.035357	1e-05	0.020709	1e-05	0	1	0	0	0	0	0		0	1	0	0	0	0	0		0	1	0	0	0	0	0
66	MRIZP	A638	ex-USSR			460243	0.00184	0.00323	0	0.00346	0.064547	0.044759	0.030377	0.047606	0.499103	0.280863	0.032744	0	0	0	0	0	0	0		0	0	0	0	0	0	0		0	0	0	0	0	0	0
67	MRIZP	A654	USA			460243	0.00418	0.00457	0	0.00496	0.149182	0.022958	0.042509	0.05208	0.066388	0.661007	0.005875	0	0	0	0	0	0	0		0	0	0	0	0	0	0		0	0	0	0	0	0	0
68	MRIZP	A657	USA			460243	0.00118	0.00214	0	0.00229	1e-05	0.415052	0.03228	0.117244	0.026835	0.378624	0.029955	0	0	0	0	0	0	0		0	0	0	0	0	0	0		0	0	0	0	0	0	0
69	MRIZP	A666	USA			460243	0.02473	0.11221	0	0.11815	0.11478	0.059278	1e-05	0.019834	0.029478	0.754061	0.02256	0	0	0	0	0	1	0		0	0	0	0	0	0	0		0	0	0	0	0	0	0
70	MRIZP	Abaskaja_belaja_371	ex-USSR			460243	0.00494	0.00504	0	0.00539	1e-05	0.611972	0.017386	1e-05	0.226236	0.144375	1e-05	0	0	0	0	0	0	0		0	0	0	0	0	0	0		0	0	0	0	0	0	0
71	MRIZP	AN435	MEX			460243	0.01698	0.04334	0	0.0444	0.071669	0.022149	0.068655	0.165382	0.007663	0.664471	1e-05	0	0	0	0	0	0	0		0	0	0	0	0	0	0		0	0	0	0	0	0	0
72	MRIZP	AN461	MEX			460243	0.0106	0.03733	0.00011516	0.03803	0.120717	0.004592	0.055356	0.147938	0.070658	0.582509	0.01823	0	0	0	0	0	0	0		0	0	0	0	0	0	0		0	0	0	0	0	0	0
73	MRIZP	AN465	MEX			460243	0.00262	0.00448	0	0.00476	0.176798	1e-05	0.215827	0.046385	0.340789	0.207895	0.012296	0	0	0	0	0	0	0		0	0	0	0	0	0	0		0	0	0	0	0	0	0
74	MRIZP	Argentina_4	BGR		SEE_subpanel	460243	0.00935	0.00721	0	0.00757	0.37024	0.002622	0.015358	0.181598	0.034911	0.395262	1e-05	0	0	0	0	0	0	0		0	0	0	0	0	0	0		0	0	0	0	0	0	0
75	MRIZP	AT112	BGR		SEE_subpanel	460243	0.00478	0.00935	0	0.00989	0.266013	0.019168	0.058208	0.137762	0.114522	0.381824	0.022504	0	0	0	0	0	0	0		0	0	0	0	0	0	0		0	0	0	0	0	0	0
76	MRIZP	AT1-6-2	BGR		SEE_subpanel	460243	0.01528	0.08872	0	0.09236	0.230624	0.223244	0.068085	0.054964	1e-05	0.417305	0.005769	0	0	0	0	0	0	0		0	0	0	0	0	0	0		0	0	0	0	0	0	0
77	MRIZP	AT241	BGR		SEE_subpanel	460243	0.03451	0.16389	0	0.16902	0.167836	0.058684	0.002244	0.071641	0.195429	0.480797	0.023368	0	0	0	0	0	0	0		0	0	0	0	0	0	0		0	0	0	0	0	0	0
78	MRIZP	AT284a	BGR		SEE_subpanel	460243	0.00345	0.00283	0	0.00304	1e-05	1e-05	1e-05	1e-05	0.99994	1e-05	1e-05	0	0	0	0	1	0	0		0	0	0	0	1	0	0		0	0	0	0	1	0	0
79	MRIZP	AT317	BGR		SEE_subpanel	460243	0.0191	0.02087	0	0.02143	0.061956	1e-05	0.418082	0.285902	0.061116	0.172925	1e-05	0	0	0	0	0	0	0		0	0	0	0	0	0	0		0	0	0	0	0	0	0
80	MRIZP	AT389	BGR		SEE_subpanel	460243	0.00304	0.00254	0	0.00278	0.047511	1e-05	0.02995	0.121406	0.241944	0.476507	0.082672	0	0	0	0	0	0	0		0	0	0	0	0	0	0		0	0	0	0	0	0	0
81	MRIZP	AT463	BGR		SEE_subpanel	460243	0.04584	0.07048	0	0.06922	0.449722	0.007041	0.041063	0.140045	0.047468	0.305798	0.008864	0	0	0	0	0	0	0		0	0	0	0	0	0	0		0	0	0	0	0	0	0
82	MRIZP	AT502	BGR		SEE_subpanel	460243	0.00151	0.00237	0	0.0026	0.004289	0.00822	0.022029	0.067336	0.222528	0.56894	0.106657	0	0	0	0	0	0	0		0	0	0	0	0	0	0		0	0	0	0	0	0	0
83	MRIZP	AT518	BGR		SEE_subpanel	460243	0.00198	0.00251	0	0.00276	0.044406	1e-05	0.027174	0.13869	0.229175	0.468003	0.09254	0	0	0	0	0	0	0		0	0	0	0	0	0	0		0	0	0	0	0	0	0
84	MRIZP	AT527	BGR		SEE_subpanel	460243	0.00516	0.00282	0	0.00302	0.04747	0.081732	0.041003	0.262249	0.057145	0.476001	0.034399	0	0	0	0	0	0	0		0	0	0	0	0	0	0		0	0	0	0	0	0	0
85	MRIZP	AT535	BGR		SEE_subpanel	460243	0.00186	0.00275	0	0.00302	0.014285	0.106599	0.104662	1e-05	0.29124	0.417334	0.06587	0	0	0	0	0	0	0		0	0	0	0	0	0	0		0	0	0	0	0	0	0
86	MRIZP	AT573a	BGR		SEE_subpanel	460243	0.00157	0.00251	0	0.00271	1e-05	1e-05	1.2e-05	0.999933	1.6e-05	1e-05	1e-05	0	0	0	1	0	0	0		0	0	0	1	0	0	0		0	0	0	1	0	0	0
87	MRIZP	AT585	BGR		SEE_subpanel	460243	0.00179	0.00231	0	0.00249	0.032808	0.034795	0.098482	1e-05	0.046538	0.702181	0.085186	0	0	0	0	0	1	0		0	0	0	0	0	0	0		0	0	0	0	0	0	0
88	MRIZP	AT585a	BGR		SEE_subpanel	460243	0.00557	0.00399	0	0.0043	0.049148	0.07739	0.027793	0.192525	0.269512	0.376526	0.007107	0	0	0	0	0	0	0		0	0	0	0	0	0	0		0	0	0	0	0	0	0
89	MRIZP	AT591	BGR		SEE_subpanel	460243	0.00197	0.00229	0	0.00244	0.334504	0.009717	0.003813	0.032545	0.619402	1e-05	1e-05	0	0	0	0	0	0	0		0	0	0	0	0	0	0		0	0	0	0	0	0	0
90	MRIZP	AT607	BGR		SEE_subpanel	460243	0.00616	0.02053	5.6492e-05	0.02131	0.797584	1e-05	0.005034	1e-05	1e-05	0.197342	1e-05	1	0	0	0	0	0	0		0	0	0	0	0	0	0		0	0	0	0	0	0	0
91	MRIZP	AT633	BGR		SEE_subpanel	460243	0.01025	0.04221	5.6492e-05	0.04433	0.367277	0.044084	0.078824	1e-05	0.073553	0.406397	0.029856	0	0	0	0	0	0	0		0	0	0	0	0	0	0		0	0	0	0	0	0	0
92	MRIZP	AT65	BGR		SEE_subpanel	460243	0.00719	0.02356	0	0.02486	0.320545	0.019506	0.012363	0.120791	0.202526	0.319903	0.004365	0	0	0	0	0	0	0		0	0	0	0	0	0	0		0	0	0	0	0	0	0
93	MRIZP	AT701	BGR		SEE_subpanel	460243	0.00136	0.00257	0	0.00276	1e-05	1e-05	1.2e-05	0.999938	1e-05	1e-05	1e-05	0	0	0	1	0	0	0		0	0	0	1	0	0	0		0	0	0	1	0	0	0
94	MRIZP	AT707_(AT705)	BGR		SEE_subpanel	460243	0.00158	0.00207	0	0.00218	1e-05	0.861991	1e-05	0.034685	0.01425	0.081595	0.00746	0	1	0	0	0	0	0		0	1	0	0	0	0	0		0	0	0	0	0	0	0
95	MRIZP	AT731	BGR		SEE_subpanel	460243	0.0035	0.00306	6.9528e-05	0.00334	0.278616	0.067273	0.048984	0.121483	0.091574	0.366901	0.025169	0	0	0	0	0	0	0		0	0	0	0	0	0	0		0	0	0	0	0	0	0
96	MRIZP	AT767-3	BGR		SEE_subpanel	460243	0.00268	0.00253	0	0.00276	0.127586	0.047285	0.055143	0.042873	0.110627	0.608955	0.007532	0	0	0	0	0	0	0		0	0	0	0	0	0	0		0	0	0	0	0	0	0
97	MRIZP	AT99	BGR		SEE_subpanel	460243	0.00296	0.00288	0	0.0031	0.026211	0.101743	0.02462	0.273847	0.073441	0.420312	0.079827	0	0	0	0	0	0	0		0	0	0	0	0	0	0		0	0	0	0	0	0	0
98	MRIZP	B14_Ht	ex-YU		SEE_subpanel	460243	0.00168	0.00346	0	0.00366	0.113711	1e-05	0.529799	0.229176	1e-05	0.127284	1e-05	0	0	0	0	0	0	0		0	0	0	0	0	0	0		0	0	0	0	0	0	0
99	MRIZP	B15	ex-DDR			460243	0.02294	0.10995	0	0.11599	0.232373	0.136135	0.069923	1e-05	0.039288	0.47578	0.046491	0	0	0	0	0	0	0		0	0	0	0	0	0	0		0	0	0	0	0	0	0
100	MRIZP	B89	ex-YU		SEE_subpanel	460243	0.01569	0.06947	1.3037e-05	0.07326	1e-05	0.033663	1e-05	0.031121	0.652664	0.216808	0.065725	0	0	0	0	0	0	0		0	0	0	0	0	0	0		0	0	0	0	0	0	0
101	MRIZP	Ba32	ex-USSR			460243	0.0036	0.00316	0	0.00339	0.198563	0.026607	0.069579	0.086453	1e-05	0.559012	0.059777	0	0	0	0	0	0	0		0	0	0	0	0	0	0		0	0	0	0	0	0	0
102	MRIZP	BG669-166C	ex-YU		SEE_subpanel	460243	0.00253	0.00328	6.5183e-06	0.00349	0.447906	1e-05	0.047929	0.091584	0.081283	0.309254	0.022034	0	0	0	0	0	0	0		0	0	0	0	0	0	0		0	0	0	0	0	0	0
103	MRIZP	BgAT202-31	BGR		SEE_subpanel	460243	0.00408	0.00801	0	0.00857	1e-05	0.11217	0.039496	1e-05	0.434534	0.41377	1e-05	0	0	0	0	0	0	0		0	0	0	0	0	0	0		0	0	0	0	0	0	0
104	MRIZP	BgAT497a	BGR		SEE_subpanel	460243	0.00581	0.01811	3.0419e-05	0.01918	0.156182	0.08806	0.017042	0.097236	0.146213	0.455498	0.039769	0	0	0	0	0	0	0		0	0	0	0	0	0	0		0	0	0	0	0	0	0
105	MRIZP	BgGB177-81	BGR		SEE_subpanel	460243	0.00434	0.01531	0	0.01619	0.034106	1e-05	0.078287	0.129223	0.067637	0.628331	0.062407	0	0	0	0	0	0	0		0	0	0	0	0	0	0		0	0	0	0	0	0	0
106	MRIZP	Bi55	ROM		SEE_subpanel	460243	0.00104	0.00171	0	0.00191	1e-05	0.206372	1e-05	0.224864	0.441661	0.127072	1e-05	0	0	0	0	0	0	0		0	0	0	0	0	0	0		0	0	0	0	0	0	0
107	MRIZP	Bi67	ROM		SEE_subpanel	460243	0.0011	0.00143	0	0.00163	1e-05	0.012688	1e-05	1e-05	0.171362	0.81591	1e-05	0	0	0	0	0	1	0		0	0	0	0	0	1	0		0	0	0	0	0	0	0
108	MRIZP	C174-12	BGR		SEE_subpanel	460243	0.00444	0.0232	0	0.02419	0.067537	0.012885	0.048853	0.196269	0.128852	0.511377	0.034227	0	0	0	0	0	0	0		0	0	0	0	0	0	0		0	0	0	0	0	0	0
109	MRIZP	C177_Bg	BGR		SEE_subpanel	460243	0.00216	0.00311	0	0.00331	0.069498	0.071661	0.051388	0.031049	0.076961	0.635202	0.064241	0	0	0	0	0	0	0		0	0	0	0	0	0	0		0	0	0	0	0	0	0
110	MRIZP	C258_Bg	BGR		SEE_subpanel	460243	0.01556	0.01534	0.00010647	0.01566	0.086784	0.01378	0.06155	0.171424	1e-05	0.658741	0.007711	0	0	0	0	0	0	0		0	0	0	0	0	0	0		0	0	0	0	0	0	0
111	MRIZP	C261-1	BGR		SEE_subpanel	460243	0.00853	0.0049	0	0.00508	0.249201	0.004168	0.035481	0.147959	1e-05	0.563171	1e-05	0	0	0	0	0	0	0		0	0	0	0	0	0	0		0	0	0	0	0	0	0
112	MRIZP	C5	HUN		SEE_subpanel	460243	0.04087	0.05995	0	0.05908	1e-05	0.082075	0.230431	1e-05	0.147131	0.425789	0.114554	0	0	0	0	0	0	0		0	0	0	0	0	0	0		0	0	0	0	0	0	0
113	MRIZP	C899	BGR		SEE_subpanel	460243	0.00378	0.00327	0	0.00355	0.247918	1e-05	0.055809	0.144971	0.179263	0.330208	0.04182	0	0	0	0	0	0	0		0	0	0	0	0	0	0		0	0	0	0	0	0	0
114	MRIZP	CI_31a	BGR		SEE_subpanel	460243	0.00647	0.062	6.5183e-06	0.06467	1e-05	0.087591	0.071868	1e-05	0.179047	0.643334	0.01814	0	0	0	0	0	0	0		0	0	0	0	0	0	0		0	0	0	0	0	0	0
115	MRIZP	CI7	ex-USSR			460243	0.00338	0.00495	0	0.00517	0.132144	0.118115	0.034363	0.065294	0.093286	0.525655	0.031143	0	0	0	0	0	0	0		0	0	0	0	0	0	0		0	0	0	0	0	0	0
116	MRIZP	cK239	ex-USSR			460243	0.00696	0.025	0	0.02613	0.696296	1e-05	0.012362	0.086886	0.023984	0.169618	0.010844	0	0	0	0	0	0	0		0	0	0	0	0	0	0		0	0	0	0	0	0	0
117	MRIZP	cK46-23J	ex-USSR			460243	0.00199	0.0028	0	0.00303	0.117259	1e-05	1e-05	0.135644	0.114808	0.5673	0.064969	0	0	0	0	0	0	0		0	0	0	0	0	0	0		0	0	0	0	0	0	0
118	MRIZP	CK48_1	CAN			460243	0.0085	0.04609	0	0.04737	0.999939	1e-05	1e-05	1e-05	1.1e-05	1e-05	1e-05	1	0	0	0	0	0	0		1	0	0	0	0	0	0		1	0	0	0	0	0	0
119	MRIZP	CK48_2	POL			460243	0.00275	0.00283	0	0.00307	0.096819	0.020906	0.022044	0.10631	0.03536	0.698297	0.020266	0	0	0	0	0	0	0		0	0	0	0	0	0	0		0	0	0	0	0	0	0
120	MRIZP	cK51	ex-USSR			460243	0.01373	0.08333	0	0.08635	0.509429	0.007674	0.027457	0.066532	0.060096	0.288267	0.040545	0	0	0	0	0	0	0		0	0	0	0	0	0	0		0	0	0	0	0	0	0
121	MRIZP	CK56	CAN			460243	0.00188	0.00218	0	0.0024	1e-05	1e-05	0.000145	1e-05	0.070829	0.879841	0.049155	0	0	0	0	0	1	0		0	0	0	0	0	1	0		0	0	0	0	0	0	0
122	MRIZP	cK64-47J	ex-USSR			460243	0.01654	0.02608	0	0.02683	1e-05	0.007038	0.000766	0.044635	0.47518	0.460519	0.011852	0	0	0	0	0	0	0		0	0	0	0	0	0	0		0	0	0	0	0	0	0
123	MRIZP	cK674/78-2	ex-USSR			460243	0.01597	0.02547	4.9974e-05	0.0264	0.212959	0.017032	0.039543	0.177259	1e-05	0.547924	0.005273	0	0	0	0	0	0	0		0	0	0	0	0	0	0		0	0	0	0	0	0	0
124	MRIZP	cK762/78	ex-USSR			460243	0.00244	0.00294	8.6911e-06	0.0032	0.117453	0.011426	0.001318	0.068651	0.038896	0.732225	0.030031	0	0	0	0	0	1	0		0	0	0	0	0	0	0		0	0	0	0	0	0	0
125	MRIZP	CM5-5-1	ex-CSK			460243	0.01231	0.07343	0	0.07647	0.191817	0.03106	0.053396	0.057464	0.101054	0.494648	0.070561	0	0	0	0	0	0	0		0	0	0	0	0	0	0		0	0	0	0	0	0	0
126	MRIZP	CM89	ex-YU		SEE_subpanel	460243	0.00612	0.00309	0.00014123	0.00336	0.05517	0.00548	0.12537	0.07041	0.327991	0.36973	0.045848	0	0	0	0	0	0	0		0	0	0	0	0	0	0		0	0	0	0	0	0	0
127	MRIZP	CM9	ex-CSK			460243	0.03165	0.30439	0	0.30976	0.399056	0.010813	0.039659	0.091907	1e-05	0.420252	0.038303	0	0	0	0	0	0	0		0	0	0	0	0	0	0		0	0	0	0	0	0	0
128	MRIZP	CML103	MEX			460243	0.00759	0.00592	2.1728e-06	0.00622	0.073377	0.068194	0.084316	0.149339	0.012378	0.588317	0.02408	0	0	0	0	0	0	0		0	0	0	0	0	0	0		0	0	0	0	0	0	0
129	MRIZP	CML116	MEX			460243	0.00794	0.00506	1.7382e-05	0.00537	0.073498	0.011225	0.046446	0.180981	0.181433	0.500135	0.006281	0	0	0	0	0	0	0		0	0	0	0	0	0	0		0	0	0	0	0	0	0
130	MRIZP	CML133	MEX			460243	0.01084	0.00534	0	0.00564	0.070693	0.019468	0.048783	0.125993	0.165295	0.562371	0.007397	0	0	0	0	0	0	0		0	0	0	0	0	0	0		0	0	0	0	0	0	0
131	MRIZP	CML22	MEX			460243	0.01635	0.02473	1.5209e-05	0.02645	0.134346	0.002443	0.035421	0.195217	0.007163	0.618737	0.006673	0	0	0	0	0	0	0		0	0	0	0	0	0	0		0	0	0	0	0	0	0
132	MRIZP	Co190	ex-USSR			460243	0.00471	0.00315	0	0.00336	0.039366	0.086542	0.128013	0.066639	0.255269	0.424159	1e-05	0	0	0	0	0	0	0		0	0	0	0	0	0	0		0	0	0	0	0	0	0
133	MRIZP	Co255	POL			460243	0.00899	0.07281	0	0.07526	0.458246	0.018862	0.01163	0.01117	0.039716	0.441448	0.018928	0	0	0	0	0	0	0		0	0	0	0	0	0	0		0	0	0	0	0	0	0
134	MRIZP	Co72-75-13PR	ex-DDR			460243	0.00323	0.00806	0	0.00844	0.253918	1e-05	0.009504	0.119793	0.098384	0.408697	0.109693	0	0	0	0	0	0	0		0	0	0	0	0	0	0		0	0	0	0	0	0	0
135	MRIZP	CW1-6	ex-YU		SEE_subpanel	460243	0.00226	0.00231	0	0.00254	1e-05	0.087236	0.014434	0.445565	0.196595	0.184321	0.071839	0	0	0	0	0	0	0		0	0	0	0	0	0	0		0	0	0	0	0	0	0
136	MRIZP	CW1-8	ex-YU		SEE_subpanel	460243	0.00276	0.00275	0	0.00302	0.048599	0.009133	0.04057	0.0334	0.239203	0.520088	0.109007	0	0	0	0	0	0	0		0	0	0	0	0	0	0		0	0	0	0	0	0	0
137	MRIZP	D2-30-6/4	ex-YU		SEE_subpanel	460243	0.00595	0.00296	0.00012602	0.00321	0.088988	0.015581	0.08047	0.048665	0.435974	0.288772	0.041551	0	0	0	0	0	0	0		0	0	0	0	0	0	0		0	0	0	0	0	0	0
138	MRIZP	D85	ex-USSR			460243	0.00614	0.02587	0	0.02686	0.116661	0.00787	0.04831	0.111502	0.087289	0.614781	0.013588	0	0	0	0	0	0	0		0	0	0	0	0	0	0		0	0	0	0	0	0	0
139	MRIZP	DAK_01	HUN		SEE_subpanel	460243	0.00297	0.00325	0	0.0035	1e-05	0.031681	0.081743	0.012036	0.197137	0.565679	0.111714	0	0	0	0	0	0	0		0	0	0	0	0	0	0		0	0	0	0	0	0	0
140	MRIZP	D-Be27	ex-USSR			460243	0.00531	0.00458	0	0.0049	0.684971	0.052824	0.042691	1e-05	1e-05	0.219484	1e-05	0	0	0	0	0	0	0		0	0	0	0	0	0	0		0	0	0	0	0	0	0
141	MRIZP	DE-1-E	ex-USSR			460243	0.00454	0.00454	0	0.00485	0.695137	0.033763	0.011954	1e-05	1e-05	0.259116	1e-05	0	0	0	0	0	0	0		0	0	0	0	0	0	0		0	0	0	0	0	0	0
142	MRIZP	E570/1	BGR		SEE_subpanel	460243	0.00186	0.00252	0	0.00269	0.049582	0.03865	0.019513	0.210662	0.154194	0.329303	0.198096	0	0	0	0	0	0	0		0	0	0	0	0	0	0		0	0	0	0	0	0	0
143	MRIZP	EP_-_44	BGR		SEE_subpanel	460243	0.00285	0.00219	0	0.00234	0.050177	1e-05	1e-05	1e-05	1e-05	0.949773	1e-05	0	0	0	0	0	1	0		0	0	0	0	0	1	0		0	0	0	0	0	1	0
144	MRIZP	EP_-_47	BGR		SEE_subpanel	460243	0.0022	0.00271	0	0.00296	1e-05	1e-05	1.2e-05	0.999935	1e-05	1.3e-05	1e-05	0	0	0	1	0	0	0		0	0	0	1	0	0	0		0	0	0	1	0	0	0
145	MRIZP	Ep2	BGR		SEE_subpanel	460243	0.00314	0.0021	0	0.00232	1e-05	1e-05	1e-05	1e-05	1e-05	0.99994	1e-05	0	0	0	0	0	1	0		0	0	0	0	0	1	0		0	0	0	0	0	1	0
146	MRIZP	Ep317	BGR		SEE_subpanel	460243	0.03052	0.04537	0	0.0453	0.042097	1e-05	0.002785	0.10555	0.08447	0.750945	0.014144	0	0	0	0	0	1	0		0	0	0	0	0	0	0		0	0	0	0	0	0	0
147	MRIZP	Ep322	BGR		SEE_subpanel	460243	0.00269	0.00767	0	0.00807	0.15289	0.025052	0.059813	0.208029	0.15741	0.272054	0.124752	0	0	0	0	0	0	0		0	0	0	0	0	0	0		0	0	0	0	0	0	0
148	MRIZP	Ep42	BGR		SEE_subpanel	460243	0.00214	0.00234	0	0.00252	0.011689	0.014189	0.056237	0.148159	0.277513	0.446222	0.045992	0	0	0	0	0	0	0		0	0	0	0	0	0	0		0	0	0	0	0	0	0
149	MRIZP	Ep43	BGR		SEE_subpanel	460243	0.00291	0.00231	0	0.00253	0.066468	1e-05	1e-05	0.013056	0.144365	0.764055	0.012037	0	0	0	0	0	1	0		0	0	0	0	0	0	0		0	0	0	0	0	0	0
150	MRIZP	F_10	ex-YU		SEE_subpanel	460243	0.00317	0.00305	0	0.0033	0.05962	0.077819	0.017494	1e-05	0.033842	0.772748	0.038467	0	0	0	0	0	1	0		0	0	0	0	0	0	0		0	0	0	0	0	0	0
151	MRIZP	F105	ROM		SEE_subpanel	460243	0.00379	0.00334	0	0.00361	0.192161	0.018471	0.003195	0.056287	1e-05	0.701421	0.028453	0	0	0	0	0	1	0		0	0	0	0	0	0	0		0	0	0	0	0	0	0
152	MRIZP	F110	ROM		SEE_subpanel	460243	0.00259	0.00193	0	0.00219	1e-05	0.027506	0.007671	1e-05	0.351601	0.613192	1e-05	0	0	0	0	0	0	0		0	0	0	0	0	0	0		0	0	0	0	0	0	0
153	MRIZP	F114_1	ROM		SEE_subpanel	460243	0.0031	0.00275	0	0.00307	1e-05	0.12122	1e-05	0.053508	0.488485	0.336757	1e-05	0	0	0	0	0	0	0		0	0	0	0	0	0	0		0	0	0	0	0	0	0
154	MRIZP	F114_2	POL			460243	0.01676	0.108	0	0.11288	0.02177	0.03025	0.041434	0.031811	0.078382	0.744336	0.052017	0	0	0	0	0	1	0		0	0	0	0	0	0	0		0	0	0	0	0	0	0
155	MRIZP	F121	ROM		SEE_subpanel	460243	0.00544	0.0158	0	0.0169	1e-05	0.098174	0.032103	0.044217	0.052559	0.72911	0.043828	0	0	0	0	0	1	0		0	0	0	0	0	0	0		0	0	0	0	0	0	0
156	MRIZP	F135	ROM		SEE_subpanel	460243	0.00458	0.00349	0	0.00384	0.274839	1e-05	1e-05	0.108367	0.048236	0.551085	0.017453	0	0	0	0	0	0	0		0	0	0	0	0	0	0		0	0	0	0	0	0	0
157	MRIZP	F17	ROM		SEE_subpanel	460243	0.0045	0.00375	0	0.0041	0.298754	0.086323	0.099553	0.047951	0.062538	0.40487	1e-05	0	0	0	0	0	0	0		0	0	0	0	0	0	0		0	0	0	0	0	0	0
158	MRIZP	F18	ROM		SEE_subpanel	460243	0.00205	0.00338	0	0.00369	0.019347	0.025272	0.02451	0.210754	0.371563	0.339341	0.009213	0	0	0	0	0	0	0		0	0	0	0	0	0	0		0	0	0	0	0	0	0
159	MRIZP	F24	ROM		SEE_subpanel	460243	0.14228	0.09693	0	0.08405	0.596352	0.05467	0.023786	0.023587	0.05623	0.20071	0.044665	0	0	0	0	0	0	0		0	0	0	0	0	0	0		0	0	0	0	0	0	0
160	MRIZP	F25_1	ROM		SEE_subpanel	460243	0.0022	0.00351	0	0.00385	1e-05	0.062557	0.134653	1e-05	0.440782	0.273032	0.088957	0	0	0	0	0	0	0		0	0	0	0	0	0	0		0	0	0	0	0	0	0
161	MRIZP	F25_2	ROM		SEE_subpanel	460243	0.00698	0.00246	6.0837e-05	0.00308	0.282072	0.060122	1e-05	0.117184	0.013336	0.501434	0.025842	0	0	0	0	0	0	0		0	0	0	0	0	0	0		0	0	0	0	0	0	0
162	MRIZP	F3_1	ROM		SEE_subpanel	460243	0.02073	0.10909	0	0.11345	0.043461	0.009973	0.07838	0.024666	0.109779	0.720857	0.012883	0	0	0	0	0	1	0		0	0	0	0	0	0	0		0	0	0	0	0	0	0
163	MRIZP	F3_2	ROM		SEE_subpanel	460243	0.00439	0.00157	0	0.00196	1e-05	0.342155	1e-05	0.210678	0.447128	1e-05	1e-05	0	0	0	0	0	0	0		0	0	0	0	0	0	0		0	0	0	0	0	0	0
164	MRIZP	F30	ROM		SEE_subpanel	460243	0.00191	0.00228	0	0.00254	0.026129	1e-05	1e-05	0.07595	1e-05	0.897881	1e-05	0	0	0	0	0	1	0		0	0	0	0	0	1	0		0	0	0	0	0	0	0
165	MRIZP	F36	ROM		SEE_subpanel	460243	0.00948	0.01267	0	0.01381	0.267404	0.041972	1e-05	0.13579	0.458733	0.096082	1e-05	0	0	0	0	0	0	0		0	0	0	0	0	0	0		0	0	0	0	0	0	0
166	MRIZP	F56	ROM		SEE_subpanel	460243	0.00204	0.00263	0	0.00287	0.193108	0.034338	0.011908	1e-05	1e-05	0.736666	0.023961	0	0	0	0	0	1	0		0	0	0	0	0	0	0		0	0	0	0	0	0	0
167	MRIZP	F564	FR			460243	0.00147	0.00277	0	0.00298	1e-05	1e-05	1e-05	0.99994	1e-05	1e-05	1e-05	0	0	0	1	0	0	0		0	0	0	1	0	0	0		0	0	0	1	0	0	0
168	MRIZP	F6	ROM		SEE_subpanel	460243	0.00611	0.00223	0	0.00272	1e-05	1e-05	0.098206	1e-05	0.296673	0.569387	0.035704	0	0	0	0	0	0	0		0	0	0	0	0	0	0		0	0	0	0	0	0	0
169	MRIZP	F618	FR			460243	0.00438	0.0033	0	0.00365	1e-05	0.121739	1e-05	0.87213	1e-05	1e-05	0.006091	0	0	0	1	0	0	0		0	0	0	1	0	0	0		0	0	0	0	0	0	0
170	MRIZP	F7	ROM		SEE_subpanel	460243	0.00193	0.00229	0	0.00253	0.013005	0.117186	0.109808	0.04735	0.353666	0.321845	0.03714	0	0	0	0	0	0	0		0	0	0	0	0	0	0		0	0	0	0	0	0	0
171	MRIZP	F9	ROM		SEE_subpanel	460243	0.03749	0.27025	0	0.27671	0.106863	0.026759	0.036826	0.055301	0.153402	0.560846	0.060004	0	0	0	0	0	0	0		0	0	0	0	0	0	0		0	0	0	0	0	0	0
172	MRIZP	F90_1	ROM		SEE_subpanel	460243	0.00871	0.05157	0	0.05387	0.080176	1e-05	1e-05	0.273383	0.034553	0.548942	0.062926	0	0	0	0	0	0	0		0	0	0	0	0	0	0		0	0	0	0	0	0	0
173	MRIZP	F90_2	ROM		SEE_subpanel	460243	0.00609	0.00223	0	0.00288	0.102992	0.045694	0.063876	1e-05	0.008252	0.779166	1e-05	0	0	0	0	0	1	0		0	0	0	0	0	0	0		0	0	0	0	0	0	0
174	MRIZP	F93	ROM		SEE_subpanel	460243	0.00848	0.00331	0	0.00397	0.14151	0.052185	0.048789	0.080578	0.128587	0.54834	1e-05	0	0	0	0	0	0	0		0	0	0	0	0	0	0		0	0	0	0	0	0	0
175	MRIZP	Fd66	ROM		SEE_subpanel	460243	0.00193	0.00213	0	0.00236	0.064502	0.061277	0.066103	0.045145	0.038136	0.709865	0.014971	0	0	0	0	0	1	0		0	0	0	0	0	0	0		0	0	0	0	0	0	0
176	MRIZP	Fd96_1	ROM		SEE_subpanel	460243	0.02469	0.02779	0	0.02784	1e-05	0.033971	0.098499	1e-05	0.119294	0.716682	0.031533	0	0	0	0	0	1	0		0	0	0	0	0	0	0		0	0	0	0	0	0	0
177	MRIZP	Fd96_2	ROM		SEE_subpanel	460243	0.00746	0.00348	0	0.00404	0.098951	0.059132	0.046359	0.087636	0.077008	0.622581	0.008333	0	0	0	0	0	0	0		0	0	0	0	0	0	0		0	0	0	0	0	0	0
178	MRIZP	FRC123	ex-YU		SEE_subpanel	460243	0.01732	0.00716	0	0.00728	0.091755	0.040515	0.035828	0.13799	0.143815	0.550087	1e-05	0	0	0	0	0	0	0		0	0	0	0	0	0	0		0	0	0	0	0	0	0
179	MRIZP	Fu_7	ex-YU		SEE_subpanel	460243	0.00252	0.00226	0	0.00251	1e-05	0.071361	0.104045	1e-05	0.046855	0.725367	0.052353	0	0	0	0	0	1	0		0	0	0	0	0	0	0		0	0	0	0	0	0	0
180	MRIZP	FU24	ex-YU		SEE_subpanel	460243	0.00406	0.00386	0	0.00412	0.737071	1e-05	0.012778	0.063621	0.021118	0.165392	1e-05	1	0	0	0	0	0	0		0	0	0	0	0	0	0		0	0	0	0	0	0	0
181	MRIZP	FV286	FR			460243	0.00341	0.00373	0	0.00392	0.835771	1e-05	1e-05	1e-05	1e-05	0.164179	1e-05	1	0	0	0	0	0	0		1	0	0	0	0	0	0		0	0	0	0	0	0	0
182	MRIZP	GB15-81	BGR		SEE_subpanel	460243	0.00469	0.00723	5.6492e-05	0.00775	0.112854	1e-05	0.053394	0.147189	0.590034	0.082301	0.014219	0	0	0	0	0	0	0		0	0	0	0	0	0	0		0	0	0	0	0	0	0
183	MRIZP	GB206-80	BGR		SEE_subpanel	460243	0.00167	0.00376	0	0.00403	1e-05	0.161326	0.1075	0.01183	0.065523	0.591581	0.06223	0	0	0	0	0	0	0		0	0	0	0	0	0	0		0	0	0	0	0	0	0
184	MRIZP	GB537-80	BGR		SEE_subpanel	460243	0.00222	0.00216	0	0.00239	1e-05	0.046861	0.038264	0.001797	0.406883	0.487958	0.018229	0	0	0	0	0	0	0		0	0	0	0	0	0	0		0	0	0	0	0	0	0
185	MRIZP	GR_883	ex-USSR			460243	0.00216	0.00383	0	0.00402	0.313141	0.147296	0.011966	0.166608	0.03828	0.289954	0.032754	0	0	0	0	0	0	0		0	0	0	0	0	0	0		0	0	0	0	0	0	0
186	MRIZP	H100	ex-YU		SEE_subpanel	460243	0.00625	0.00479	0	0.00521	0.008088	0.096078	0.029043	0.029166	0.023574	0.778659	0.035393	0	0	0	0	0	1	0		0	0	0	0	0	0	0		0	0	0	0	0	0	0
187	MRIZP	H121	ex-YU		SEE_subpanel	460243	0.00422	0.003	0.00011081	0.00331	0.047481	0.025447	0.046089	0.115735	0.284807	0.466647	0.013794	0	0	0	0	0	0	0		0	0	0	0	0	0	0		0	0	0	0	0	0	0
188	MRIZP	H439	ex-YU		SEE_subpanel	460243	0.00761	0.00527	3.4764e-05	0.00551	0.806001	0.028371	0.012283	0.064136	0.021992	0.058347	0.00887	1	0	0	0	0	0	0		1	0	0	0	0	0	0		0	0	0	0	0	0	0
189	MRIZP	H439-4	ex-YU		SEE_subpanel	460243	0.03912	0.21956	2.1728e-06	0.22464	0.063862	0.00312	0.368171	0.174062	0.061953	0.279958	0.048873	0	0	0	0	0	0	0		0	0	0	0	0	0	0		0	0	0	0	0	0	0
190	MRIZP	H51R	ex-YU		SEE_subpanel	460243	0.00591	0.00815	0	0.00858	0.305046	0.064574	0.049667	0.029138	0.022064	0.47386	0.055651	0	0	0	0	0	0	0		0	0	0	0	0	0	0		0	0	0	0	0	0	0
191	MRIZP	H521	BGR		SEE_subpanel	460243	0.00244	0.00271	0	0.00301	0.024835	1e-05	1e-05	0.151412	0.823713	1e-05	1e-05	0	0	0	0	1	0	0		0	0	0	0	1	0	0		0	0	0	0	0	0	0
192	MRIZP	HA207	ex-YU		SEE_subpanel	460243	0.02268	0.02883	0	0.02892	0.042024	0.045603	0.045974	0.11064	0.008227	0.557093	0.190439	0	0	0	0	0	0	0		0	0	0	0	0	0	0		0	0	0	0	0	0	0
193	MRIZP	HM70-21-283-1	BGR		SEE_subpanel	460243	0.00449	0.01773	0	0.01855	1e-05	0.111128	0.019412	0.00808	0.318416	0.478349	0.064605	0	0	0	0	0	0	0		0	0	0	0	0	0	0		0	0	0	0	0	0	0
194	MRIZP	HMV107	HUN		SEE_subpanel	460243	0.00255	0.00723	0	0.00756	0.283963	1.7e-05	1e-05	1e-05	1e-05	1e-05	0.71598	0	0	0	0	0	0	1		0	0	0	0	0	0	0		0	0	0	0	0	0	0
195	MRIZP	HMV108	HUN		SEE_subpanel	460243	0.00426	0.00415	0	0.0045	0.143184	0.052806	0.034064	0.093408	0.03466	0.641869	1e-05	0	0	0	0	0	0	0		0	0	0	0	0	0	0		0	0	0	0	0	0	0
196	MRIZP	HMV109/102	HUN		SEE_subpanel	460243	0.00288	0.00294	0	0.00324	0.068905	0.127635	0.045382	0.103959	0.041325	0.555385	0.05741	0	0	0	0	0	0	0		0	0	0	0	0	0	0		0	0	0	0	0	0	0
197	MRIZP	HMV407	HUN		SEE_subpanel	460243	0.00216	0.00272	0	0.00295	1e-05	0.10209	1e-05	0.271958	0.059381	0.081787	0.484764	0	0	0	0	0	0	0		0	0	0	0	0	0	0		0	0	0	0	0	0	0
198	MRIZP	Hy	BGR		SEE_subpanel	460243	0.0032	0.00396	4.3455e-06	0.0042	0.247808	0.063925	0.014418	0.125266	0.037564	0.484819	0.026199	0	0	0	0	0	0	0		0	0	0	0	0	0	0		0	0	0	0	0	0	0
199	MRIZP	Hy_Ht	ex-YU		SEE_subpanel	460243	0.00633	0.01872	8.6911e-06	0.01962	0.169498	0.047754	0.165351	0.123926	0.010957	0.480171	0.002343	0	0	0	0	0	0	0		0	0	0	0	0	0	0		0	0	0	0	0	0	0
200	MRIZP	I182-B-1	BGR		SEE_subpanel	460243	0.00327	0.00331	0	0.00356	0.126431	0.081068	0.059059	0.09893	1e-05	0.621468	0.013034	0	0	0	0	0	0	0		0	0	0	0	0	0	0		0	0	0	0	0	0	0
201	MRIZP	Ia153	BGR		SEE_subpanel	460243	0.00177	0.00295	0	0.00319	1e-05	1e-05	1.8e-05	1e-05	1e-05	0.995595	0.004347	0	0	0	0	0	1	0		0	0	0	0	0	1	0		0	0	0	0	0	1	0
202	MRIZP	Ia18W	BGR		SEE_subpanel	460243	0.00267	0.00307	0	0.00333	0.108093	0.072025	0.022541	0.006271	0.356113	0.409144	0.025813	0	0	0	0	0	0	0		0	0	0	0	0	0	0		0	0	0	0	0	0	0
203	MRIZP	Ia30	BGR		SEE_subpanel	460243	0.01391	0.00971	0	0.01014	0.190184	0.023994	0.01759	0.053737	1e-05	0.658246	0.056238	0	0	0	0	0	0	0		0	0	0	0	0	0	0		0	0	0	0	0	0	0
204	MRIZP	Ia62	BGR		SEE_subpanel	460243	0.00762	0.00437	0	0.00478	0.308897	1e-05	0.026073	0.166622	0.020797	0.423461	0.05414	0	0	0	0	0	0	0		0	0	0	0	0	0	0		0	0	0	0	0	0	0
205	MRIZP	IM2635/75	ex-USSR			460243	0.00772	0.07488	0	0.0769	0.463446	0.003052	0.022305	0.07101	0.005968	0.385144	0.049076	0	0	0	0	0	0	0		0	0	0	0	0	0	0		0	0	0	0	0	0	0
206	MRIZP	Iu15W	BGR		SEE_subpanel	460243	0.012	0.00512	9.7774e-05	0.00542	0.418351	0.001359	0.020074	0.165921	0.051189	0.322637	0.020468	0	0	0	0	0	0	0		0	0	0	0	0	0	0		0	0	0	0	0	0	0
207	MRIZP	Ju-V1	ex-USSR			460243	0.00311	0.00295	0	0.00318	1e-05	0.00981	0.007657	0.087592	1e-05	0.876985	0.017936	0	0	0	0	0	1	0		0	0	0	0	0	1	0		0	0	0	0	0	0	0
208	MRIZP	K_187-2	HUN		SEE_subpanel	460243	0.00378	0.00837	0	0.00887	0.140251	0.018832	1e-05	0.211844	0.172047	0.405321	0.051694	0	0	0	0	0	0	0		0	0	0	0	0	0	0		0	0	0	0	0	0	0
209	MRIZP	K1264/2	IRN			460243	0.00284	0.00237	0	0.00264	0.00157	0.001149	0.059314	0.059281	0.211107	0.631257	0.036321	0	0	0	0	0	0	0		0	0	0	0	0	0	0		0	0	0	0	0	0	0
210	MRIZP	K1275	IRN			460243	0.00185	0.00252	0	0.00269	0.048925	0.040555	0.034424	0.183231	0.088198	0.506642	0.098025	0	0	0	0	0	0	0		0	0	0	0	0	0	0		0	0	0	0	0	0	0
211	MRIZP	K2558	IRN			460243	0.02132	0.08265	0	0.087	0.36535	0.024659	0.019891	0.111926	0.007631	0.442728	0.027815	0	0	0	0	0	0	0		0	0	0	0	0	0	0		0	0	0	0	0	0	0
212	MRIZP	K27	POL			460243	0.00515	0.01947	0	0.02039	0.345021	0.009017	0.000171	0.117261	0.088368	0.428165	0.011997	0	0	0	0	0	0	0		0	0	0	0	0	0	0		0	0	0	0	0	0	0
213	MRIZP	K271	HUN		SEE_subpanel	460243	0.05752	0.2161	0	0.21758	1e-05	0.112459	0.070695	0.12117	0.263621	0.432035	1e-05	0	0	0	0	0	0	0		0	0	0	0	0	0	0		0	0	0	0	0	0	0
214	MRIZP	K2768	IRN			460243	0.01602	0.02382	0	0.02617	0.343458	0.016084	0.021869	0.116264	0.061991	0.440324	1e-05	0	0	0	0	0	0	0		0	0	0	0	0	0	0		0	0	0	0	0	0	0
215	MRIZP	K41	ex-YU		SEE_subpanel	460243	0.00253	0.00318	0	0.00342	0.312582	1e-05	0.048963	0.150911	1e-05	0.477251	0.010274	0	0	0	0	0	0	0		0	0	0	0	0	0	0		0	0	0	0	0	0	0
216	MRIZP	K472/3-1_PC	IRN			460243	0.00649	0.01125	0	0.01214	0.243413	0.036259	0.032036	0.105189	0.012968	0.52789	0.042244	0	0	0	0	0	0	0		0	0	0	0	0	0	0		0	0	0	0	0	0	0
217	MRIZP	K53	POL			460243	0.04236	0.09679	0	0.0976	0.360228	1e-05	0.082566	0.14114	0.040324	0.375722	1e-05	0	0	0	0	0	0	0		0	0	0	0	0	0	0		0	0	0	0	0	0	0
218	MRIZP	K615	IRN			460243	0.01482	0.05318	0	0.05562	0.250742	0.121034	1e-05	0.126041	0.268649	0.233513	1e-05	0	0	0	0	0	0	0		0	0	0	0	0	0	0		0	0	0	0	0	0	0
219	MRIZP	KIN_046a	ex-USSR			460243	0.00414	0.0055	0	0.00601	0.052516	0.020963	1e-05	0.217265	0.223226	0.434048	0.051972	0	0	0	0	0	0	0		0	0	0	0	0	0	0		0	0	0	0	0	0	0
220	MRIZP	KIN24a	ex-USSR			460243	0.00283	0.00772	0	0.00823	0.056956	0.021605	1e-05	0.200683	0.216268	0.448619	0.055858	0	0	0	0	0	0	0		0	0	0	0	0	0	0		0	0	0	0	0	0	0
221	MRIZP	Kitajska_3	BGR		SEE_subpanel	460243	0.03651	0.28325	0	0.28722	0.254131	0.010672	0.014305	0.089801	1e-05	0.604222	0.026858	0	0	0	0	0	0	0		0	0	0	0	0	0	0		0	0	0	0	0	0	0
222	MRIZP	KK4L	ex-YU		SEE_subpanel	460243	0.00318	0.00273	0	0.00293	0.113474	0.021601	1e-05	0.236838	0.064156	0.530627	0.033294	0	0	0	0	0	0	0		0	0	0	0	0	0	0		0	0	0	0	0	0	0
223	MRIZP	KN49	ex-YU		SEE_subpanel	460243	0.00366	0.00329	0	0.00352	0.190213	0.020369	1e-05	0.221909	0.068505	0.451582	0.047412	0	0	0	0	0	0	0		0	0	0	0	0	0	0		0	0	0	0	0	0	0
224	MRIZP	KOS_L-2	POL			460243	0.00137	0.00249	0	0.00266	1e-05	1e-05	1.2e-05	0.999938	1e-05	1e-05	1e-05	0	0	0	1	0	0	0		0	0	0	1	0	0	0		0	0	0	1	0	0	0
225	MRIZP	KP167b_1	BGR		SEE_subpanel	460243	0.00911	0.00611	0	0.00642	1e-05	1e-05	1e-05	0.139748	0.09798	0.762232	1e-05	0	0	0	0	0	1	0		0	0	0	0	0	0	0		0	0	0	0	0	0	0
226	MRIZP	KP167b_2	BGR		SEE_subpanel	460243	0.00937	0.01712	0	0.01796	0.266068	1e-05	1e-05	0.184211	0.079971	0.46972	1e-05	0	0	0	0	0	0	0		0	0	0	0	0	0	0		0	0	0	0	0	0	0
227	MRIZP	KR62/24	BGR		SEE_subpanel	460243	0.00318	0.00305	6.5183e-06	0.00331	0.24493	0.033099	0.024673	0.112762	0.111983	0.46177	0.010783	0	0	0	0	0	0	0		0	0	0	0	0	0	0		0	0	0	0	0	0	0
228	MRIZP	KR94/21	BGR		SEE_subpanel	460243	0.03435	0.04346	0	0.04311	0.234082	0.04493	1e-05	0.102707	0.123839	0.494422	1e-05	0	0	0	0	0	0	0		0	0	0	0	0	0	0		0	0	0	0	0	0	0
229	MRIZP	KRW1040	ex-USSR			460243	0.00714	0.00669	0	0.00704	0.063027	0.021007	0.005619	0.006093	0.230332	0.673912	1e-05	0	0	0	0	0	0	0		0	0	0	0	0	0	0		0	0	0	0	0	0	0
230	MRIZP	Ks13/5	IRN			460243	0.01653	0.07252	0	0.0748	0.593869	0.012932	0.002489	0.110752	0.054209	0.222979	0.002769	0	0	0	0	0	0	0		0	0	0	0	0	0	0		0	0	0	0	0	0	0
231	MRIZP	KT139_1	BGR		SEE_subpanel	460243	0.0094	0.02142	0	0.02355	1e-05	0.043028	0.139951	1e-05	0.438199	0.303682	0.07512	0	0	0	0	0	0	0		0	0	0	0	0	0	0		0	0	0	0	0	0	0
232	MRIZP	KT139_2	BGR		SEE_subpanel	460243	0.00773	0.0028	0	0.0037	0.006442	0.099276	0.028427	0.02943	0.02573	0.775989	0.034705	0	0	0	0	0	1	0		0	0	0	0	0	0	0		0	0	0	0	0	0	0
233	MRIZP	Ku134	ex-USSR			460243	0.00279	0.00614	0	0.00653	0.014251	0.029343	0.007373	0.177071	0.256316	0.515636	1e-05	0	0	0	0	0	0	0		0	0	0	0	0	0	0		0	0	0	0	0	0	0
234	MRIZP	Ku209	ex-USSR			460243	0.01948	0.00879	8.0392e-05	0.00955	0.805939	0.000124	1e-05	0.011471	1e-05	0.182436	1e-05	1	0	0	0	0	0	0		1	0	0	0	0	0	0		0	0	0	0	0	0	0
235	MRIZP	Ku52_L-5_g_7379	ex-USSR			460243	0.00343	0.00803	0	0.00889	0.245505	1e-05	1e-05	0.097413	0.505922	0.12967	0.02147	0	0	0	0	0	0	0		0	0	0	0	0	0	0		0	0	0	0	0	0	0
236	MRIZP	L_11/4	ex-YU		SEE_subpanel	460243	0.00333	0.00314	0	0.00342	0.439443	1e-05	1e-05	0.067607	0.08072	0.407959	0.004251	0	0	0	0	0	0	0		0	0	0	0	0	0	0		0	0	0	0	0	0	0
237	MRIZP	L_1225	ex-YU		SEE_subpanel	460243	0.00147	0.00245	0	0.00264	0.020271	0.301175	1e-05	1e-05	1e-05	0.022319	0.656205	0	0	0	0	0	0	0		0	0	0	0	0	0	0		0	0	0	0	0	0	0
238	MRIZP	L_1325/4-2	ex-YU		SEE_subpanel	460243	0.00685	0.00402	2.1728e-06	0.00429	0.106297	1e-05	0.465737	0.063026	1e-05	0.36491	1e-05	0	0	0	0	0	0	0		0	0	0	0	0	0	0		0	0	0	0	0	0	0
239	MRIZP	L-_43-0	BGR		SEE_subpanel	460243	0.00468	0.00405	0	0.00435	0.205021	0.079308	0.099519	0.075998	0.132252	0.391616	0.016286	0	0	0	0	0	0	0		0	0	0	0	0	0	0		0	0	0	0	0	0	0
240	MRIZP	L_518	ex-YU		SEE_subpanel	460243	0.01431	0.09184	0	0.09415	0.294663	0.022287	1e-05	0.109234	0.107655	0.466142	1e-05	0	0	0	0	0	0	0		0	0	0	0	0	0	0		0	0	0	0	0	0	0
241	MRIZP	L_568/4	ex-YU		SEE_subpanel	460243	0.00096905	0.00219	0	0.00229	0.03063	0.888755	1e-05	0.037355	0.04323	1e-05	1e-05	0	1	0	0	0	0	0		0	1	0	0	0	0	0		0	0	0	0	0	0	0
242	MRIZP	L_9321	UNK			460243	0.00231	0.00259	0	0.00281	1e-05	0.061164	0.25677	0.08541	0.593468	1e-05	0.003169	0	0	0	0	0	0	0		0	0	0	0	0	0	0		0	0	0	0	0	0	0
243	MRIZP	L10-216/1	ex-YU		SEE_subpanel	460243	0.00609	0.00386	0	0.0042	0.087278	0.11623	0.024595	0.063003	1e-05	0.622609	0.086277	0	0	0	0	0	0	0		0	0	0	0	0	0	0		0	0	0	0	0	0	0
244	MRIZP	L158	BGR		SEE_subpanel	460243	0.03408	0.28486	0	0.28971	0.203069	0.019934	0.026224	0.07891	0.190091	0.472102	0.009669	0	0	0	0	0	0	0		0	0	0	0	0	0	0		0	0	0	0	0	0	0
245	MRIZP	L2_10-2	ex-YU		SEE_subpanel	460243	0.00504	0.01242	0	0.01301	0.259605	0.033171	0.030426	0.179652	0.057886	0.435923	0.003338	0	0	0	0	0	0	0		0	0	0	0	0	0	0		0	0	0	0	0	0	0
246	MRIZP	L256	GRC		SEE_subpanel	460243	0.00831	0.00482	0	0.00508	0.43236	1e-05	0.033259	0.191807	0.013325	0.329229	1e-05	0	0	0	0	0	0	0		0	0	0	0	0	0	0		0	0	0	0	0	0	0
247	MRIZP	L39-5_O2	BGR		SEE_subpanel	460243	0.00383	0.00778	0	0.00828	0.192457	0.015618	1e-05	0.213791	0.128594	0.415378	0.034151	0	0	0	0	0	0	0		0	0	0	0	0	0	0		0	0	0	0	0	0	0
248	MRIZP	L39-5-309	BGR		SEE_subpanel	460243	0.00145	0.00164	0	0.00182	1e-05	0.045448	0.071552	0.033309	0.47404	0.321469	0.054172	0	0	0	0	0	0	0		0	0	0	0	0	0	0		0	0	0	0	0	0	0
249	MRIZP	LT33-4	ex-YU		SEE_subpanel	460243	0.00181	0.00235	0	0.00253	0.068806	0.154931	0.135025	0.137183	0.071124	0.405385	0.027545	0	0	0	0	0	0	0		0	0	0	0	0	0	0		0	0	0	0	0	0	0
250	MRIZP	LT41-1	ex-YU		SEE_subpanel	460243	0.0177	0.01857	0	0.01879	1e-05	0.089297	0.01038	0.436067	0.184093	0.21486	0.065293	0	0	0	0	0	0	0		0	0	0	0	0	0	0		0	0	0	0	0	0	0
251	MRIZP	LTZ28-4	ex-YU		SEE_subpanel	460243	0.00699	0.00451	0	0.00483	0.023022	0.197365	0.027659	0.282859	0.263122	0.182336	0.023637	0	0	0	0	0	0	0		0	0	0	0	0	0	0		0	0	0	0	0	0	0
252	MRIZP	LV30	ROM		SEE_subpanel	460243	0.0067	0.00448	0	0.00482	0.033558	0.116519	0.106379	0.079586	0.055729	0.568801	0.039428	0	0	0	0	0	0	0		0	0	0	0	0	0	0		0	0	0	0	0	0	0
253	MRIZP	LV31	ROM		SEE_subpanel	460243	0.00312	0.00289	0	0.00316	0.183268	0.004703	0.036758	1e-05	1e-05	0.767342	0.00791	0	0	0	0	0	1	0		0	0	0	0	0	0	0		0	0	0	0	0	0	0
254	MRIZP	LV50A	ROM		SEE_subpanel	460243	0.03573	0.05191	0	0.05172	0.042444	0.088278	0.038366	0.03179	0.179968	0.550675	0.068479	0	0	0	0	0	0	0		0	0	0	0	0	0	0		0	0	0	0	0	0	0
255	MRIZP	LV53	ROM		SEE_subpanel	460243	0.0029	0.00279	2.1728e-06	0.00306	0.050337	0.019081	0.15618	0.080875	0.164985	0.512807	0.015736	0	0	0	0	0	0	0		0	0	0	0	0	0	0		0	0	0	0	0	0	0
256	MRIZP	LV56	ROM		SEE_subpanel	460243	0.0031	0.00315	0	0.00342	0.02164	0.031113	0.492187	0.069233	0.04649	0.313654	0.025683	0	0	0	0	0	0	0		0	0	0	0	0	0	0		0	0	0	0	0	0	0
257	MRIZP	LV57A	ROM		SEE_subpanel	460243	0.00284	0.00308	5.4319e-05	0.00329	0.415745	1e-05	1e-05	0.059018	0.000105	0.480075	0.045036	0	0	0	0	0	0	0		0	0	0	0	0	0	0		0	0	0	0	0	0	0
258	MRIZP	LV73	ROM		SEE_subpanel	460243	0.00462	0.01348	0	0.01447	0.160423	1e-05	0.078867	0.155361	0.502233	0.103096	1e-05	0	0	0	0	0	0	0		0	0	0	0	0	0	0		0	0	0	0	0	0	0
259	MRIZP	LV74	ROM		SEE_subpanel	460243	0.00258	0.00329	0	0.00349	0.155923	0.073632	0.332278	0.127794	1e-05	0.285914	0.02445	0	0	0	0	0	0	0		0	0	0	0	0	0	0		0	0	0	0	0	0	0
260	MRIZP	LV76	ROM		SEE_subpanel	460243	0.0019	0.00297	0	0.00317	0.036665	0.314362	0.313223	0.20369	1e-05	0.13177	0.000281	0	0	0	0	0	0	0		0	0	0	0	0	0	0		0	0	0	0	0	0	0
261	MRIZP	LV77	ROM		SEE_subpanel	460243	0.00341	0.0038	0	0.00408	0.267083	0.050158	0.046268	0.098085	0.126938	0.411458	1e-05	0	0	0	0	0	0	0		0	0	0	0	0	0	0		0	0	0	0	0	0	0
262	MRIZP	LV78	ROM		SEE_subpanel	460243	0.0034	0.00424	2.1728e-06	0.0046	0.106016	0.013123	0.356327	0.105293	1.3e-05	0.419218	1e-05	0	0	0	0	0	0	0		0	0	0	0	0	0	0		0	0	0	0	0	0	0
263	MRIZP	LV81_1	ROM		SEE_subpanel	460243	0.00366	0.00309	0	0.0034	0.057136	0.011814	0.239322	0.117317	0.130975	0.43788	0.005558	0	0	0	0	0	0	0		0	0	0	0	0	0	0		0	0	0	0	0	0	0
264	MRIZP	LV81_2	ROM		SEE_subpanel	460243	0.0041	0.00394	0	0.00431	0.297206	1e-05	0.288219	0.056528	1e-05	0.356348	0.001679	0	0	0	0	0	0	0		0	0	0	0	0	0	0		0	0	0	0	0	0	0
265	MRIZP	LV82	ROM		SEE_subpanel	460243	0.00136	0.00203	0	0.00227	0.053372	0.03275	0.167872	0.136816	0.11871	0.49047	1e-05	0	0	0	0	0	0	0		0	0	0	0	0	0	0		0	0	0	0	0	0	0
266	MRIZP	LV83_1	ROM		SEE_subpanel	460243	0.0041	0.00398	0	0.00446	0.286533	0.010802	0.311221	0.063277	1e-05	0.323789	0.00437	0	0	0	0	0	0	0		0	0	0	0	0	0	0		0	0	0	0	0	0	0
267	MRIZP	LV83_2	ROM		SEE_subpanel	460243	0.00362	0.00452	0	0.00491	0.284933	0.008837	0.32367	0.071821	1e-05	0.306567	0.004162	0	0	0	0	0	0	0		0	0	0	0	0	0	0		0	0	0	0	0	0	0
268	MRIZP	LV84_1	ROM		SEE_subpanel	460243	0.00275	0.00249	4.3455e-06	0.00287	0.030226	0.057904	0.143785	0.005589	0.057304	0.705182	1e-05	0	0	0	0	0	1	0		0	0	0	0	0	0	0		0	0	0	0	0	0	0
269	MRIZP	LV84_2	ROM		SEE_subpanel	460243	0.00199	0.00203	2.1728e-06	0.00232	0.028169	0.057981	0.144664	0.006831	0.057733	0.704612	1e-05	0	0	0	0	0	1	0		0	0	0	0	0	0	0		0	0	0	0	0	0	0
270	MRIZP	LV91	ROM		SEE_subpanel	460243	0.00393	0.00347	2.1728e-06	0.00384	0.033793	0.009376	0.385932	0.137354	0.019136	0.414399	1e-05	0	0	0	0	0	0	0		0	0	0	0	0	0	0		0	0	0	0	0	0	0
271	MRIZP	LV92	ROM		SEE_subpanel	460243	0.00209	0.00268	0	0.00295	0.120419	0.062743	0.067436	0.177496	0.138046	0.433518	0.000342	0	0	0	0	0	0	0		0	0	0	0	0	0	0		0	0	0	0	0	0	0
272	MRIZP	LV93	ROM		SEE_subpanel	460243	0.00304	0.00308	2.1728e-06	0.00346	0.133263	0.045462	0.255032	0.08575	0.049028	0.431455	1e-05	0	0	0	0	0	0	0		0	0	0	0	0	0	0		0	0	0	0	0	0	0
273	MRIZP	LV94	ROM		SEE_subpanel	460243	0.03004	0.02889	0	0.02873	0.049614	0.036319	0.066044	1e-05	0.090111	0.701592	0.056309	0	0	0	0	0	1	0		0	0	0	0	0	0	0		0	0	0	0	0	0	0
274	MRIZP	LV95	ROM		SEE_subpanel	460243	0.00122	0.00314	0	0.00337	1e-05	0.601917	1e-05	0.020693	0.001183	0.376177	1e-05	0	0	0	0	0	0	0		0	0	0	0	0	0	0		0	0	0	0	0	0	0
275	MRIZP	LXIV-106	ex-YU		SEE_subpanel	460243	0.00228	0.00286	0	0.0031	0.213662	0.024915	0.074239	0.087389	1e-05	0.552297	0.047487	0	0	0	0	0	0	0		0	0	0	0	0	0	0		0	0	0	0	0	0	0
276	MRIZP	LXIV-109	ex-YU		SEE_subpanel	460243	0.003	0.00289	0	0.00314	0.146316	0.021931	0.025068	0.133581	0.15253	0.51338	0.007195	0	0	0	0	0	0	0		0	0	0	0	0	0	0		0	0	0	0	0	0	0
277	MRIZP	LXIV-112	ex-YU		SEE_subpanel	460243	0.00759	0.02671	0	0.02787	0.452259	0.024755	0.04813	0.086334	0.039323	0.32104	0.02816	0	0	0	0	0	0	0		0	0	0	0	0	0	0		0	0	0	0	0	0	0
278	MRIZP	LXIV-99	ex-YU		SEE_subpanel	460243	0.00812	0.00946	0.00014123	0.01005	0.341029	0.042621	0.015012	0.103553	0.08036	0.417415	1e-05	0	0	0	0	0	0	0		0	0	0	0	0	0	0		0	0	0	0	0	0	0
279	MRIZP	LZ102-1	ex-YU		SEE_subpanel	460243	0.00542	0.0038	0	0.00405	0.092547	0.051383	0.031258	0.161964	0.092531	0.506716	0.0636	0	0	0	0	0	0	0		0	0	0	0	0	0	0		0	0	0	0	0	0	0
280	MRIZP	LZ30-1	ex-YU		SEE_subpanel	460243	0.00426	0.00323	0	0.0035	0.012173	0.389432	0.191842	0.112377	0.065918	0.196284	0.031973	0	0	0	0	0	0	0		0	0	0	0	0	0	0		0	0	0	0	0	0	0
281	MRIZP	LZ97-3	ex-YU		SEE_subpanel	460243	0.00651	0.01003	0	0.01063	0.083705	0.099534	0.054434	0.143006	0.088473	0.522762	0.008087	0	0	0	0	0	0	0		0	0	0	0	0	0	0		0	0	0	0	0	0	0
282	MRIZP	M14-12B	BGR		SEE_subpanel	460243	0.03298	0.05096	2.1728e-06	0.05093	1e-05	0.029163	1e-05	0.315024	0.414807	0.240976	1e-05	0	0	0	0	0	0	0		0	0	0	0	0	0	0		0	0	0	0	0	0	0
283	MRIZP	M14-1A	BGR		SEE_subpanel	460243	0.00734	0.00588	0	0.00632	0.012132	1e-05	1e-05	0.269922	0.229306	0.485373	0.003247	0	0	0	0	0	0	0		0	0	0	0	0	0	0		0	0	0	0	0	0	0
284	MRIZP	M14-W5	HUN		SEE_subpanel	460243	0.07517	0.18039	0	0.18378	1e-05	0.00374	0.03338	0.028578	0.033659	0.856803	0.04383	0	0	0	0	0	1	0		0	0	0	0	0	1	0		0	0	0	0	0	0	0
285	MRIZP	M5	HUN		SEE_subpanel	460243	0.00318	0.00291	0	0.00308	0.127582	0.016221	1e-05	0.235085	0.05279	0.538557	0.029755	0	0	0	0	0	0	0		0	0	0	0	0	0	0		0	0	0	0	0	0	0
286	MRIZP	MA72A-30	ex-USSR			460243	0.00217	0.0027	1.0864e-05	0.00293	0.280424	0.018631	1e-05	0.194959	0.301199	0.204767	1e-05	0	0	0	0	0	0	0		0	0	0	0	0	0	0		0	0	0	0	0	0	0
287	MRIZP	MA72A-37	BGR		SEE_subpanel	460243	0.00262	0.00283	0	0.00309	0.045927	0.032869	0.030192	1e-05	0.305278	0.564385	0.02134	0	0	0	0	0	0	0		0	0	0	0	0	0	0		0	0	0	0	0	0	0
288	MRIZP	MA73A-102	BGR		SEE_subpanel	460243	0.00347	0.00407	0	0.0044	0.109791	0.031909	0.003224	0.252613	0.165892	0.366003	0.070566	0	0	0	0	0	0	0		0	0	0	0	0	0	0		0	0	0	0	0	0	0
289	MRIZP	MK176	ex-USSR			460243	0.0031	0.00353	0	0.00378	0.384997	1e-05	0.06216	0.092962	0.061442	0.393569	0.00486	0	0	0	0	0	0	0		0	0	0	0	0	0	0		0	0	0	0	0	0	0
290	MRIZP	MK317	ex-USSR			460243	0.00678	0.02048	0	0.02154	1e-05	0.063635	0.141704	1e-05	0.016223	0.761318	0.017101	0	0	0	0	0	1	0		0	0	0	0	0	0	0		0	0	0	0	0	0	0
291	MRIZP	MK358	ex-USSR			460243	0.00376	0.00482	0	0.00512	0.077235	0.074475	0.090606	0.044325	0.108804	0.576564	0.02799	0	0	0	0	0	0	0		0	0	0	0	0	0	0		0	0	0	0	0	0	0
292	MRIZP	Mo14	BGR		SEE_subpanel	460243	0.00222	0.00269	0	0.0029	0.249025	0.021477	0.053851	0.089067	0.110166	0.390963	0.085452	0	0	0	0	0	0	0		0	0	0	0	0	0	0		0	0	0	0	0	0	0
293	MRIZP	Mo17_Ht	ex-YU		SEE_subpanel	460243	0.00618	0.00832	0	0.00906	0.154412	0.028565	0.019636	0.127372	0.212506	0.409167	0.048343	0	0	0	0	0	0	0		0	0	0	0	0	0	0		0	0	0	0	0	0	0
294	MRIZP	MTR6	BGR		SEE_subpanel	460243	0.00219	0.01412	0	0.01473	1e-05	0.0635	0.012422	0.135356	0.043054	0.666517	0.07914	0	0	0	0	0	0	0		0	0	0	0	0	0	0		0	0	0	0	0	0	0
295	MRIZP	MV4	BGR		SEE_subpanel	460243	0.00208	0.00289	0	0.00314	1e-05	1e-05	1.8e-05	0.999932	1e-05	1e-05	1e-05	0	0	0	1	0	0	0		0	0	0	1	0	0	0		0	0	0	1	0	0	0
296	MRIZP	MV90	ex-USSR			460243	0.00313	0.00839	0	0.00882	0.097463	0.076931	0.015665	0.013373	0.003369	0.76952	0.023678	0	0	0	0	0	1	0		0	0	0	0	0	0	0		0	0	0	0	0	0	0
297	MRIZP	N191	ex-YU		SEE_subpanel	460243	0.0013	0.00245	0	0.00262	1e-05	0.99994	1e-05	1e-05	1e-05	1e-05	1e-05	0	1	0	0	0	0	0		0	1	0	0	0	0	0		0	1	0	0	0	0	0
298	MRIZP	NC264	ex-YU		SEE_subpanel	460243	0.00657	0.00403	0	0.00426	0.198034	0.019682	0.087301	0.147391	0.031259	0.501448	0.014885	0	0	0	0	0	0	0		0	0	0	0	0	0	0		0	0	0	0	0	0	0
299	MRIZP	Ny4	HUN		SEE_subpanel	460243	0.00381	0.00312	0	0.0034	1e-05	1e-05	0.018376	1e-05	0.107636	0.835482	0.038477	0	0	0	0	0	1	0		0	0	0	0	0	1	0		0	0	0	0	0	0	0
300	MRIZP	O118a-124A	HUN		SEE_subpanel	460243	0.00248	0.00329	0	0.00352	0.312018	0.158214	0.011656	0.162397	0.039946	0.283946	0.031823	0	0	0	0	0	0	0		0	0	0	0	0	0	0		0	0	0	0	0	0	0
301	MRIZP	O14	HUN		SEE_subpanel	460243	0.00712	0.00737	0	0.00775	0.085123	0.026176	0.076297	0.154802	0.122253	0.462155	0.073193	0	0	0	0	0	0	0		0	0	0	0	0	0	0		0	0	0	0	0	0	0
302	MRIZP	OC645	ex-USSR			460243	0.0027	0.00517	0	0.00559	0.000373	0.021841	0.182781	1e-05	0.021985	0.758454	0.014554	0	0	0	0	0	1	0		0	0	0	0	0	0	0		0	0	0	0	0	0	0
303	MRIZP	Og105	ex-USSR			460243	0.01969	0.01979	0	0.0214	0.264467	1e-05	1e-05	0.18415	0.081401	0.469953	1e-05	0	0	0	0	0	0	0		0	0	0	0	0	0	0		0	0	0	0	0	0	0
304	MRIZP	Oh05	HUN		SEE_subpanel	460243	0.00062793	0.00102	0	0.00113	1e-05	1e-05	0.179461	1e-05	0.79722	1e-05	0.023279	0	0	0	0	1	0	0		0	0	0	0	0	0	0		0	0	0	0	0	0	0
305	MRIZP	Oh193	BGR		SEE_subpanel	460243	0.05488	0.08787	0	0.08648	0.0632	0.040196	0.040123	0.057556	0.29045	0.486707	0.021766	0	0	0	0	0	0	0		0	0	0	0	0	0	0		0	0	0	0	0	0	0
306	MRIZP	Oh43BC-5(A)S3	ex-USSR			460243	0.00239	0.0038	6.301e-05	0.00411	1e-05	0.039439	0.042169	0.038084	1e-05	0.86178	0.018508	0	0	0	0	0	1	0		0	0	0	0	0	1	0		0	0	0	0	0	0	0
307	MRIZP	Oh55	BGR		SEE_subpanel	460243	0.01271	0.0191	0.00034764	0.02014	0.581844	0.055103	0.047083	0.048158	0.047483	0.215882	0.004446	0	0	0	0	0	0	0		0	0	0	0	0	0	0		0	0	0	0	0	0	0
308	MRIZP	Oh66	BGR		SEE_subpanel	460243	0.00185	0.0022	0	0.00243	0.010762	0.0299	0.019341	0.014664	0.121567	0.800879	0.002888	0	0	0	0	0	1	0		0	0	0	0	0	1	0		0	0	0	0	0	0	0
309	MRIZP	Oh7N	ex-YU		SEE_subpanel	460243	0.00161	0.0019	0	0.00214	1e-05	0.024967	1e-05	1e-05	0.043682	0.931311	1e-05	0	0	0	0	0	1	0		0	0	0	0	0	1	0		0	0	0	0	0	1	0
310	MRIZP	OS117_AzT	ex-USSR			460243	0.00507	0.01102	0.00011516	0.01161	0.178381	0.020446	0.094528	0.098909	0.008576	0.52716	0.072001	0	0	0	0	0	0	0		0	0	0	0	0	0	0		0	0	0	0	0	0	0
311	MRIZP	OS162	ex-USSR			460243	0.00963	0.01213	0	0.01281	0.30081	0.179257	0.011279	1e-05	0.269182	0.231573	0.007889	0	0	0	0	0	0	0		0	0	0	0	0	0	0		0	0	0	0	0	0	0
312	MRIZP	OS20_LaT	ex-USSR			460243	0.00246	0.00414	0	0.00461	0.05032	1e-05	1e-05	0.074196	0.193597	0.616069	0.065798	0	0	0	0	0	0	0		0	0	0	0	0	0	0		0	0	0	0	0	0	0
313	MRIZP	OT189_O2	BGR		SEE_subpanel	460243	0.00531	0.0275	0	0.02879	0.471643	0.014609	0.039421	0.036782	1e-05	0.388334	0.049202	0	0	0	0	0	0	0		0	0	0	0	0	0	0		0	0	0	0	0	0	0
314	MRIZP	OT19-1-O2	BGR		SEE_subpanel	460243	0.05166	0.17626	0	0.1781	0.189352	0.436677	1e-05	0.046062	0.042184	0.285705	1e-05	0	0	0	0	0	0	0		0	0	0	0	0	0	0		0	0	0	0	0	0	0
315	MRIZP	OT21-1_O2	BGR		SEE_subpanel	460243	0.00297	0.00265	0	0.00286	0.007477	0.118449	0.064586	0.146336	0.224322	0.379357	0.059473	0	0	0	0	0	0	0		0	0	0	0	0	0	0		0	0	0	0	0	0	0
316	MRIZP	OT25-1-O2	BGR		SEE_subpanel	460243	0.00566	0.01002	0	0.01056	0.489022	0.009219	1e-05	0.078676	0.152022	0.22178	0.04927	0	0	0	0	0	0	0		0	0	0	0	0	0	0		0	0	0	0	0	0	0
317	MRIZP	OT256_O2	BGR		SEE_subpanel	460243	0.00301	0.00292	0	0.0032	0.033564	1e-05	0.029832	0.210574	0.200155	0.495517	0.030348	0	0	0	0	0	0	0		0	0	0	0	0	0	0		0	0	0	0	0	0	0
318	MRIZP	OT265_O2	BGR		SEE_subpanel	460243	0.01016	0.0095	0	0.00985	1e-05	0.027138	0.054388	0.137823	0.305927	0.465856	0.008859	0	0	0	0	0	0	0		0	0	0	0	0	0	0		0	0	0	0	0	0	0
319	MRIZP	OT327_O2	BGR		SEE_subpanel	460243	0.00248	0.00262	0	0.00288	0.21785	0.048275	1e-05	0.349371	0.09795	0.286535	1e-05	0	0	0	0	0	0	0		0	0	0	0	0	0	0		0	0	0	0	0	0	0
320	MRIZP	OT42-01	BGR		SEE_subpanel	460243	0.00301	0.0078	0	0.00823	1e-05	0.057113	0.333148	1e-05	0.141563	0.389912	0.078244	0	0	0	0	0	0	0		0	0	0	0	0	0	0		0	0	0	0	0	0	0
321	MRIZP	OT42-13-O2	BGR		SEE_subpanel	460243	0.00373	0.0076	0	0.00817	1e-05	0.949704	1e-05	0.050246	1e-05	1e-05	1e-05	0	1	0	0	0	0	0		0	1	0	0	0	0	0		0	1	0	0	0	0	0
322	MRIZP	OT446-2-O2	BGR		SEE_subpanel	460243	0.043	0.25353	0	0.25766	0.371516	1e-05	0.022085	0.060028	0.045861	0.442604	0.057897	0	0	0	0	0	0	0		0	0	0	0	0	0	0		0	0	0	0	0	0	0
323	MRIZP	OT464-1_O2	BGR		SEE_subpanel	460243	0.0034	0.00343	5.2146e-05	0.00373	0.138903	0.042218	0.092887	0.168891	0.069088	0.465864	0.022149	0	0	0	0	0	0	0		0	0	0	0	0	0	0		0	0	0	0	0	0	0
324	MRIZP	OT5-1-O2	BGR		SEE_subpanel	460243	0.01014	0.04364	0	0.04593	0.079913	0.192862	0.029525	0.06167	1e-05	0.623393	0.012627	0	0	0	0	0	0	0		0	0	0	0	0	0	0		0	0	0	0	0	0	0
325	MRIZP	OT57-5	BGR		SEE_subpanel	460243	0.01007	0.00923	0	0.00959	0.055017	1e-05	1e-05	0.215464	0.201083	0.461581	0.066835	0	0	0	0	0	0	0		0	0	0	0	0	0	0		0	0	0	0	0	0	0
326	MRIZP	OT60-9	BGR		SEE_subpanel	460243	0.00348	0.00224	0	0.00247	1e-05	0.063959	1e-05	1e-05	0.935991	1e-05	1e-05	0	0	0	0	1	0	0		0	0	0	0	1	0	0		0	0	0	0	1	0	0
327	MRIZP	P21	ex-YU		SEE_subpanel	460243	0.0035	0.00363	0	0.00387	0.724473	1e-05	0.012377	0.049107	0.029626	0.184398	1e-05	1	0	0	0	0	0	0		0	0	0	0	0	0	0		0	0	0	0	0	0	0
328	MRIZP	P352	USA			460243	0.00177	0.00277	0	0.003	1e-05	1e-05	1e-05	0.99994	1e-05	1e-05	1e-05	0	0	0	1	0	0	0		0	0	0	1	0	0	0		0	0	0	1	0	0	0
329	MRIZP	P60-963	PAK			460243	0.02946	0.12098	0	0.1259	0.161823	0.007641	0.038741	0.211343	0.047299	0.4494	0.083754	0	0	0	0	0	0	0		0	0	0	0	0	0	0		0	0	0	0	0	0	0
330	MRIZP	Pa375	ex-YU		SEE_subpanel	460243	0.02299	0.0318	2.1728e-06	0.0322	0.013239	0.065805	0.206798	0.033085	0.094863	0.586198	1e-05	0	0	0	0	0	0	0		0	0	0	0	0	0	0		0	0	0	0	0	0	0
331	MRIZP	Pa402P	ex-YU		SEE_subpanel	460243	0.00255	0.00252	0	0.00272	0.118382	0.065096	0.0071	0.116554	0.049774	0.530538	0.112557	0	0	0	0	0	0	0		0	0	0	0	0	0	0		0	0	0	0	0	0	0
332	MRIZP	Pa779	ex-YU		SEE_subpanel	460243	0.04605	0.09507	2.8246e-05	0.09552	0.021889	0.071122	0.075184	0.107537	0.100068	0.622086	0.002115	0	0	0	0	0	0	0		0	0	0	0	0	0	0		0	0	0	0	0	0	0
333	MRIZP	Pa871	ex-YU		SEE_subpanel	460243	0.0021	0.00266	0	0.00285	0.11965	1e-05	0.093225	0.145513	0.51932	0.121998	0.000284	0	0	0	0	0	0	0		0	0	0	0	0	0	0		0	0	0	0	0	0	0
334	MRIZP	Pa873	ex-YU		SEE_subpanel	460243	0.00374	0.0028	0	0.00301	0.037753	0.054847	0.080155	0.080183	0.24974	0.455857	0.041465	0	0	0	0	0	0	0		0	0	0	0	0	0	0		0	0	0	0	0	0	0
335	MRIZP	Pa875	ex-YU		SEE_subpanel	460243	0.00693	0.00427	0	0.00458	0.077064	0.026156	0.035966	0.129687	0.355466	0.375651	1e-05	0	0	0	0	0	0	0		0	0	0	0	0	0	0		0	0	0	0	0	0	0
336	MRIZP	Pa876	ex-YU		SEE_subpanel	460243	0.00332	0.00291	0	0.00324	1e-05	1e-05	1e-05	0.170979	0.828971	1e-05	1e-05	0	0	0	0	1	0	0		0	0	0	0	1	0	0		0	0	0	0	0	0	0
337	MRIZP	Pa878	ex-YU		SEE_subpanel	460243	0.01785	0.11575	6.5183e-05	0.12105	0.14551	0.060222	0.069627	0.112229	0.192437	0.412047	0.007928	0	0	0	0	0	0	0		0	0	0	0	0	0	0		0	0	0	0	0	0	0
338	MRIZP	Polj17	ex-YU		SEE_subpanel	460243	0.00434	0.00402	2.1728e-06	0.0043	0.499234	1e-05	0.006087	0.118404	0.043827	0.332428	1e-05	0	0	0	0	0	0	0		0	0	0	0	0	0	0		0	0	0	0	0	0	0
339	MRIZP	PS144	BGR		SEE_subpanel	460243	0.02007	0.3364	0	0.33746	0.07782	0.022431	0.114143	0.0599	0.128671	0.580869	0.016166	0	0	0	0	0	0	0		0	0	0	0	0	0	0		0	0	0	0	0	0	0
340	MRIZP	Pz72	CH			460243	0.00615	0.01127	0	0.01234	0.047211	0.098475	0.096388	0.036902	0.156864	0.564149	1e-05	0	0	0	0	0	0	0		0	0	0	0	0	0	0		0	0	0	0	0	0	0
341	MRIZP	PZS61	ex-USSR			460243	0.00535	0.00308	0	0.00329	0.040073	0.045948	0.052758	0.091406	0.100747	0.669057	1e-05	0	0	0	0	0	0	0		0	0	0	0	0	0	0		0	0	0	0	0	0	0
342	MRIZP	R168_1	USA			460243	0.05368	0.14684	5.2146e-05	0.14809	0.628539	1e-05	0.012167	0.097185	0.054458	0.207631	1e-05	0	0	0	0	0	0	0		0	0	0	0	0	0	0		0	0	0	0	0	0	0
343	MRIZP	R168_2	ex-USSR			460243	0.02312	0.10737	0	0.11254	0.382928	0.029196	0.041314	0.114753	0.045402	0.379521	0.006886	0	0	0	0	0	0	0		0	0	0	0	0	0	0		0	0	0	0	0	0	0
344	MRIZP	R221	ex-USSR			460243	0.00107	0.0018	0	0.00198	0.012799	1e-05	1e-05	0.084175	0.081199	0.821797	1e-05	0	0	0	0	0	1	0		0	0	0	0	0	1	0		0	0	0	0	0	0	0
345	MRIZP	R227	ex-YU		SEE_subpanel	460243	0.02653	0.12677	0	0.13171	0.104771	0.195063	0.052817	0.113689	0.024045	0.456416	0.053198	0	0	0	0	0	0	0		0	0	0	0	0	0	0		0	0	0	0	0	0	0
346	MRIZP	R51/15	BGR		SEE_subpanel	460243	0.00479	0.00353	8.2565e-05	0.00379	0.402315	0.010063	0.015795	0.130878	0.031087	0.39891	0.010952	0	0	0	0	0	0	0		0	0	0	0	0	0	0		0	0	0	0	0	0	0
347	MRIZP	R52/30	BGR		SEE_subpanel	460243	0.05692	0.2519	4.7801e-05	0.25298	0.149612	0.077134	0.030598	0.030346	0.00092	0.681738	0.029651	0	0	0	0	0	0	0		0	0	0	0	0	0	0		0	0	0	0	0	0	0
348	MRIZP	R52/68_1	BGR		SEE_subpanel	460243	0.01121	0.02217	0	0.02334	0.073369	0.030237	1e-05	0.024131	0.114561	0.746747	0.010945	0	0	0	0	0	1	0		0	0	0	0	0	0	0		0	0	0	0	0	0	0
349	MRIZP	R52/68_2	BGR		SEE_subpanel	460243	0.00929	0.004	0	0.00464	0.644777	0.042059	0.009365	0.024746	0.06047	0.187656	0.030928	0	0	0	0	0	0	0		0	0	0	0	0	0	0		0	0	0	0	0	0	0
350	MRIZP	R53/245b	BGR		SEE_subpanel	460243	0.00273	0.00551	0	0.00584	0.248711	0.092227	0.107703	0.035768	0.025786	0.479614	0.010191	0	0	0	0	0	0	0		0	0	0	0	0	0	0		0	0	0	0	0	0	0
351	MRIZP	R54/293	BGR		SEE_subpanel	460243	0.03558	0.05612	0	0.05709	0.278928	0.013164	0.036124	1e-05	1e-05	0.635873	0.035891	0	0	0	0	0	0	0		0	0	0	0	0	0	0		0	0	0	0	0	0	0
352	MRIZP	R54/303	BGR		SEE_subpanel	460243	0.00172	0.00223	0	0.00243	1e-05	1e-05	0.006478	0.153645	0.065218	0.757411	0.017227	0	0	0	0	0	1	0		0	0	0	0	0	0	0		0	0	0	0	0	0	0
353	MRIZP	R54/312a	BGR		SEE_subpanel	460243	0.00807	0.00583	5.4319e-05	0.00622	0.239577	0.039787	0.048325	0.114768	0.012229	0.493754	0.051559	0	0	0	0	0	0	0		0	0	0	0	0	0	0		0	0	0	0	0	0	0
354	MRIZP	R54/312c	BGR		SEE_subpanel	460243	0.00425	0.01321	1.7382e-05	0.01414	0.270536	0.050911	0.064519	0.113431	0.002267	0.498325	1e-05	0	0	0	0	0	0	0		0	0	0	0	0	0	0		0	0	0	0	0	0	0
355	MRIZP	R54/319ck	BGR		SEE_subpanel	460243	0.05025	0.16336	0	0.16515	0.233994	0.070965	0.146495	0.094926	0.07855	0.322296	0.052775	0	0	0	0	0	0	0		0	0	0	0	0	0	0		0	0	0	0	0	0	0
356	MRIZP	R54/332	BGR		SEE_subpanel	460243	0.00906	0.00937	0	0.0102	0.57094	0.006614	0.060643	0.073135	0.000697	0.278182	0.00979	0	0	0	0	0	0	0		0	0	0	0	0	0	0		0	0	0	0	0	0	0
357	MRIZP	R54/460bck	BGR		SEE_subpanel	460243	0.00586	0.00846	5.4319e-05	0.00924	0.036001	0.025662	1e-05	0.006849	0.379144	0.53893	0.013404	0	0	0	0	0	0	0		0	0	0	0	0	0	0		0	0	0	0	0	0	0
358	MRIZP	R55/611a	BGR		SEE_subpanel	460243	0.00759	0.00472	2.6073e-05	0.00521	0.130949	0.07583	0.05024	0.10595	0.02634	0.512168	0.098522	0	0	0	0	0	0	0		0	0	0	0	0	0	0		0	0	0	0	0	0	0
359	MRIZP	R55/613a	BGR		SEE_subpanel	460243	0.02405	0.02126	0	0.02156	0.177345	0.015724	0.046973	0.019954	0.044934	0.658214	0.036855	0	0	0	0	0	0	0		0	0	0	0	0	0	0		0	0	0	0	0	0	0
360	MRIZP	R55/614a	BGR		SEE_subpanel	460243	0.05343	0.02504	6.0837e-05	0.02439	0.283562	0.06249	1e-05	0.117088	0.017124	0.491074	0.028652	0	0	0	0	0	0	0		0	0	0	0	0	0	0		0	0	0	0	0	0	0
361	MRIZP	R55/615a	BGR		SEE_subpanel	460243	0.00564	0.00421	0	0.00459	0.566866	0.021802	1e-05	0.058417	0.127612	0.222578	0.002716	0	0	0	0	0	0	0		0	0	0	0	0	0	0		0	0	0	0	0	0	0
362	MRIZP	R55/681bk	BGR		SEE_subpanel	460243	0.00256	0.00254	0	0.00282	0.021249	1e-05	0.007505	0.033863	0.035112	0.898515	0.003747	0	0	0	0	0	1	0		0	0	0	0	0	1	0		0	0	0	0	0	0	0
363	MRIZP	R55/699	BGR		SEE_subpanel	460243	0.04701	0.11618	2.1728e-06	0.11777	0.20797	0.007564	0.028422	0.136269	0.06779	0.494239	0.057746	0	0	0	0	0	0	0		0	0	0	0	0	0	0		0	0	0	0	0	0	0
364	MRIZP	R553	BGR		SEE_subpanel	460243	0.02996	0.02721	0	0.02731	0.753086	1e-05	0.01442	0.026212	1e-05	0.206253	1e-05	1	0	0	0	0	0	0		0	0	0	0	0	0	0		0	0	0	0	0	0	0
365	MRIZP	R56/749	BGR		SEE_subpanel	460243	0.00405	0.00911	0.00017382	0.00965	0.176308	1e-05	1e-05	0.180652	0.016148	0.612794	0.014078	0	0	0	0	0	0	0		0	0	0	0	0	0	0		0	0	0	0	0	0	0
366	MRIZP	R56/763	BGR		SEE_subpanel	460243	0.0031	0.00253	0	0.00273	0.058962	0.048262	0.022802	0.067191	1e-05	0.772056	0.030716	0	0	0	0	0	1	0		0	0	0	0	0	0	0		0	0	0	0	0	0	0
367	MRIZP	R56/782	BGR		SEE_subpanel	460243	0.00474	0.00463	0	0.00501	0.760688	1e-05	0.045064	0.072362	0.043295	0.056988	0.021592	1	0	0	0	0	0	0		0	0	0	0	0	0	0		0	0	0	0	0	0	0
368	MRIZP	R563	BGR		SEE_subpanel	460243	0.00708	0.02105	1.5209e-05	0.0226	0.611352	0.005191	0.033186	0.044547	0.024161	0.243453	0.038111	0	0	0	0	0	0	0		0	0	0	0	0	0	0		0	0	0	0	0	0	0
369	MRIZP	R57/1139	BGR		SEE_subpanel	460243	0.01091	0.03056	0	0.0321	0.014112	0.213536	1e-05	0.157449	0.445773	0.16911	1e-05	0	0	0	0	0	0	0		0	0	0	0	0	0	0		0	0	0	0	0	0	0
370	MRIZP	R57/1153b	BGR		SEE_subpanel	460243	0.00757	0.00338	0	0.00409	0.207706	1e-05	0.033738	1e-05	1e-05	0.750212	0.008315	0	0	0	0	0	1	0		0	0	0	0	0	0	0		0	0	0	0	0	0	0
371	MRIZP	R57/116	BGR		SEE_subpanel	460243	0.00234	0.00291	0	0.00314	0.015662	0.052522	0.04913	0.04841	0.02486	0.740148	0.069269	0	0	0	0	0	1	0		0	0	0	0	0	0	0		0	0	0	0	0	0	0
372	MRIZP	R57/1164	BGR		SEE_subpanel	460243	0.00595	0.00225	0	0.00297	0.240665	0.016726	0.031974	1e-05	1e-05	0.68874	0.021876	0	0	0	0	0	0	0		0	0	0	0	0	0	0		0	0	0	0	0	0	0
373	MRIZP	R57/1171	BGR		SEE_subpanel	460243	0.01111	0.00702	0	0.0075	0.221716	0.005905	0.021448	1e-05	1e-05	0.749217	0.001694	0	0	0	0	0	1	0		0	0	0	0	0	0	0		0	0	0	0	0	0	0
374	MRIZP	R57/1171-5-4-2	BGR		SEE_subpanel	460243	0.00803	0.02184	4.3455e-06	0.02278	0.285681	0.001083	0.043682	0.027568	0.060512	0.581465	1e-05	0	0	0	0	0	0	0		0	0	0	0	0	0	0		0	0	0	0	0	0	0
375	MRIZP	R57/846b	BGR		SEE_subpanel	460243	0.00855	0.00446	8.6911e-06	0.00515	0.701679	0.011194	0.024567	0.02217	1e-05	0.24037	1e-05	1	0	0	0	0	0	0		0	0	0	0	0	0	0		0	0	0	0	0	0	0
376	MRIZP	R58/3556-7-1b	BGR		SEE_subpanel	460243	0.01057	0.01334	7.1701e-05	0.01437	0.519244	1e-05	0.023598	0.135013	0.038455	0.283054	0.000625	0	0	0	0	0	0	0		0	0	0	0	0	0	0		0	0	0	0	0	0	0
377	MRIZP	R58/3572-5-2	BGR		SEE_subpanel	460243	0.00689	0.00336	0	0.00389	0.170255	0.071748	0.014618	0.114864	0.069889	0.529595	0.029031	0	0	0	0	0	0	0		0	0	0	0	0	0	0		0	0	0	0	0	0	0
378	MRIZP	R58/3575-6	BGR		SEE_subpanel	460243	0.00405	0.00449	7.1701e-05	0.00478	0.29518	0.002641	0.042077	0.020656	0.079833	0.559603	1e-05	0	0	0	0	0	0	0		0	0	0	0	0	0	0		0	0	0	0	0	0	0
379	MRIZP	R70z	ex-YU		SEE_subpanel	460243	0.00753	0.04069	0	0.04309	0.025774	1e-05	1e-05	0.007948	0.112438	0.85381	1e-05	0	0	0	0	0	1	0		0	0	0	0	0	1	0		0	0	0	0	0	0	0
380	MRIZP	R7Ja6203	BGR		SEE_subpanel	460243	0.00331	0.00242	0	0.00265	0.027582	0.066646	0.024207	0.170223	0.120214	0.532633	0.058494	0	0	0	0	0	0	0		0	0	0	0	0	0	0		0	0	0	0	0	0	0
381	MRIZP	R802_O2	BGR		SEE_subpanel	460243	0.00386	0.0137	0	0.01462	1e-05	0.298806	0.575414	1e-05	1e-05	0.117099	0.008651	0	0	0	0	0	0	0		0	0	0	0	0	0	0		0	0	0	0	0	0	0
382	MRIZP	R854	BGR		SEE_subpanel	460243	0.00278	0.00345	0	0.00372	0.112924	0.140181	0.115998	1e-05	0.050662	0.534209	0.046016	0	0	0	0	0	0	0		0	0	0	0	0	0	0		0	0	0	0	0	0	0
383	MRIZP	R908A	BGR		SEE_subpanel	460243	0.00267	0.00353	0	0.00386	0.312858	0.058891	0.098487	1e-05	0.068022	0.455468	0.006264	0	0	0	0	0	0	0		0	0	0	0	0	0	0		0	0	0	0	0	0	0
384	MRIZP	RC109	ex-CSK			460243	0.00279	0.00346	0	0.00368	0.074607	0.029819	0.05224	1e-05	0.312534	0.522357	0.008433	0	0	0	0	0	0	0		0	0	0	0	0	0	0		0	0	0	0	0	0	0
385	MRIZP	S_1348/7	ex-YU		SEE_subpanel	460243	0.02323	0.10754	0	0.11111	0.20699	0.044847	0.083658	0.128767	0.022596	0.513131	1e-05	0	0	0	0	0	0	0		0	0	0	0	0	0	0		0	0	0	0	0	0	0
386	MRIZP	S1-49	BGR		SEE_subpanel	460243	0.00591	0.00424	0	0.0046	0.528645	1e-05	0.012984	0.122106	0.004762	0.331482	1e-05	0	0	0	0	0	0	0		0	0	0	0	0	0	0		0	0	0	0	0	0	0
387	MRIZP	S2-100/230	BGR		SEE_subpanel	460243	0.0034	0.00377	0	0.00401	0.914022	1e-05	1.4e-05	0.052751	0.006453	1e-05	0.026741	1	0	0	0	0	0	0		1	0	0	0	0	0	0		1	0	0	0	0	0	0
388	MRIZP	S2-19-So/1	BGR		SEE_subpanel	460243	0.02788	0.03476	0	0.03472	0.911217	1e-05	0.012076	0.045665	0.031012	1e-05	1e-05	1	0	0	0	0	0	0		1	0	0	0	0	0	0		1	0	0	0	0	0	0
389	MRIZP	S24	POL			460243	0.0041	0.00426	2.1728e-05	0.00451	0.444096	0.065006	0.057167	0.03106	1e-05	0.398934	0.003728	0	0	0	0	0	0	0		0	0	0	0	0	0	0		0	0	0	0	0	0	0
390	MRIZP	S49	POL			460243	0.01835	0.08545	3.0419e-05	0.09134	0.112984	1e-05	1e-05	1e-05	0.216697	0.660302	0.009987	0	0	0	0	0	0	0		0	0	0	0	0	0	0		0	0	0	0	0	0	0
391	MRIZP	S61	POL			460243	0.00224	0.01095	0	0.01129	0.08782	0.175177	0.054906	1e-05	0.131774	0.409543	0.140769	0	0	0	0	0	0	0		0	0	0	0	0	0	0		0	0	0	0	0	0	0
392	MRIZP	S76	POL			460243	0.01049	0.00849	0	0.0089	0.145967	1e-05	1e-05	1e-05	0.136208	0.700373	0.017421	0	0	0	0	0	1	0		0	0	0	0	0	0	0		0	0	0	0	0	0	0
393	MRIZP	S8	POL			460243	0.00139	0.00291	0	0.0031	0.047435	0.011023	0.182017	0.194798	0.185363	0.325018	0.054346	0	0	0	0	0	0	0		0	0	0	0	0	0	0		0	0	0	0	0	0	0
394	MRIZP	SD40	ex-YU		SEE_subpanel	460243	0.00124	0.0026	0	0.00274	1e-05	0.031136	1e-05	0.262953	1e-05	1e-05	0.705871	0	0	0	0	0	0	1		0	0	0	0	0	0	0		0	0	0	0	0	0	0
395	MRIZP	SD5	ex-USSR			460243	0.0535	0.25539	0	0.25588	0.134906	1e-05	1e-05	0.102486	0.040321	0.722257	1e-05	0	0	0	0	0	1	0		0	0	0	0	0	0	0		0	0	0	0	0	0	0
396	MRIZP	Segedi	BGR		SEE_subpanel	460243	0.00186	0.00317	0	0.00335	0.21138	0.081523	0.015422	0.176018	0.089538	0.420607	0.005511	0	0	0	0	0	0	0		0	0	0	0	0	0	0		0	0	0	0	0	0	0
397	MRIZP	St10	BGR		SEE_subpanel	460243	0.00433	0.00405	0	0.00428	0.706343	0.018262	0.020413	0.03034	0.03655	0.177271	0.010821	1	0	0	0	0	0	0		0	0	0	0	0	0	0		0	0	0	0	0	0	0
398	MRIZP	SZ1001	HUN		SEE_subpanel	460243	0.00148	0.00234	0	0.00251	1e-05	1e-05	1e-05	0.1216	0.873956	0.004403	1e-05	0	0	0	0	1	0	0		0	0	0	0	1	0	0		0	0	0	0	0	0	0
399	MRIZP	SZ1003/3-4	HUN		SEE_subpanel	460243	0.0249	0.07779	0	0.08056	0.144484	0.03212	0.207488	0.130689	0.019283	0.43698	0.028955	0	0	0	0	0	0	0		0	0	0	0	0	0	0		0	0	0	0	0	0	0
400	MRIZP	SZ1005/3	HUN		SEE_subpanel	460243	0.0177	0.09053	0	0.09436	0.118744	0.034911	0.209387	0.085359	0.067153	0.484436	1e-05	0	0	0	0	0	0	0		0	0	0	0	0	0	0		0	0	0	0	0	0	0
401	MRIZP	SZ1007	HUN		SEE_subpanel	460243	0.00221	0.00592	0	0.00629	0.133698	0.177703	1e-05	0.216026	0.225353	0.228294	0.018916	0	0	0	0	0	0	0		0	0	0	0	0	0	0		0	0	0	0	0	0	0
402	MRIZP	SZ1016/12	HUN		SEE_subpanel	460243	0.00144	0.00195	0	0.00214	1e-05	1e-05	1e-05	0.099446	0.900504	1e-05	1e-05	0	0	0	0	1	0	0		0	0	0	0	1	0	0		0	0	0	0	1	0	0
403	MRIZP	SZ1016/8	HUN		SEE_subpanel	460243	0.00109	0.00192	4.3455e-06	0.0021	1e-05	1e-05	1e-05	1e-05	0.37566	0.615928	0.008372	0	0	0	0	0	0	0		0	0	0	0	0	0	0		0	0	0	0	0	0	0
404	MRIZP	SZ1017/6_1	HUN		SEE_subpanel	460243	0.00595	0.00481	0	0.00511	0.025093	0.005125	0.019808	0.061195	0.415396	0.456481	0.016903	0	0	0	0	0	0	0		0	0	0	0	0	0	0		0	0	0	0	0	0	0
405	MRIZP	SZ1017/6_2	HUN		SEE_subpanel	460243	0.00319	0.00388	0	0.00426	0.01563	0.016929	0.0055	0.079486	0.394228	0.48728	0.000948	0	0	0	0	0	0	0		0	0	0	0	0	0	0		0	0	0	0	0	0	0
406	MRIZP	SZ1025/7	HUN		SEE_subpanel	460243	0.00267	0.00232	0	0.00264	1e-05	0.031198	0.074714	0.052066	0.497982	0.34402	1e-05	0	0	0	0	0	0	0		0	0	0	0	0	0	0		0	0	0	0	0	0	0
407	MRIZP	SZ1028/7	HUN		SEE_subpanel	460243	0.00257	0.00305	0	0.00339	0.031862	0.023905	0.005548	0.17092	0.194784	0.544352	0.028629	0	0	0	0	0	0	0		0	0	0	0	0	0	0		0	0	0	0	0	0	0
408	MRIZP	SZ1029/5	HUN		SEE_subpanel	460243	0.01144	0.05122	0	0.05566	0.071356	0.039103	0.036484	0.132779	0.047189	0.673079	1e-05	0	0	0	0	0	0	0		0	0	0	0	0	0	0		0	0	0	0	0	0	0
409	MRIZP	SZ1030/8	HUN		SEE_subpanel	460243	0.00301	0.00348	0	0.00372	0.135089	1e-05	1e-05	0.149372	0.068696	0.612981	0.033842	0	0	0	0	0	0	0		0	0	0	0	0	0	0		0	0	0	0	0	0	0
410	MRIZP	SZ1036/5	HUN		SEE_subpanel	460243	0.00208	0.0025	0	0.00269	0.136699	1e-05	0.005737	0.104161	0.339572	0.413812	1e-05	0	0	0	0	0	0	0		0	0	0	0	0	0	0		0	0	0	0	0	0	0
411	MRIZP	SZ1041/6	HUN		SEE_subpanel	460243	0.0224	0.07113	0	0.07457	0.428902	0.138832	1e-05	0.11067	0.007686	0.313023	0.000877	0	0	0	0	0	0	0		0	0	0	0	0	0	0		0	0	0	0	0	0	0
412	MRIZP	SZ1049/4	HUN		SEE_subpanel	460243	0.00096036	0.00174	0	0.00191	1e-05	1e-05	1e-05	1e-05	0.99994	1e-05	1e-05	0	0	0	0	1	0	0		0	0	0	0	1	0	0		0	0	0	0	1	0	0
413	MRIZP	SZ1051/7	HUN		SEE_subpanel	460243	0.00183	0.00181	0.00022379	0.00201	1e-05	0.35586	1e-05	0.216286	0.419812	0.008012	1e-05	0	0	0	0	0	0	0		0	0	0	0	0	0	0		0	0	0	0	0	0	0
414	MRIZP	SZ1070/9	HUN		SEE_subpanel	460243	0.00181	0.00259	0	0.00284	0.021409	0.361929	0.127742	0.005856	0.372377	0.103632	0.007054	0	0	0	0	0	0	0		0	0	0	0	0	0	0		0	0	0	0	0	0	0
415	MRIZP	SZ13	HUN		SEE_subpanel	460243	0.00428	0.00389	0	0.00421	0.031485	0.005084	0.007307	0.055818	0.199167	0.701129	1e-05	0	0	0	0	0	1	0		0	0	0	0	0	0	0		0	0	0	0	0	0	0
416	MRIZP	SZ234	ex-CSK			460243	0.00277	0.00473	0	0.00508	0.139922	0.032279	0.053163	0.057698	0.365408	0.330834	0.020696	0	0	0	0	0	0	0		0	0	0	0	0	0	0		0	0	0	0	0	0	0
417	MRIZP	SZ285	HUN		SEE_subpanel	460243	0.00217	0.0027	0	0.00294	0.126067	0.005188	0.040885	0.088735	0.162877	0.545907	0.030342	0	0	0	0	0	0	0		0	0	0	0	0	0	0		0	0	0	0	0	0	0
418	MRIZP	SZ314	HUN		SEE_subpanel	460243	0.00209	0.0025	0	0.00264	0.20072	0.736695	1e-05	1e-05	1e-05	0.062545	1e-05	0	1	0	0	0	0	0		0	0	0	0	0	0	0		0	0	0	0	0	0	0
419	MRIZP	SZ403	HUN		SEE_subpanel	460243	0.00221	0.00239	0	0.00266	1e-05	0.012549	1e-05	0.150269	0.79025	0.046903	1e-05	0	0	0	0	1	0	0		0	0	0	0	0	0	0		0	0	0	0	0	0	0
420	MRIZP	SZ404	HUN		SEE_subpanel	460243	0.01215	0.11252	0	0.11614	0.1543	0.020535	0.023506	0.112244	0.098621	0.571221	0.019574	0	0	0	0	0	0	0		0	0	0	0	0	0	0		0	0	0	0	0	0	0
421	MRIZP	SZ451	HUN		SEE_subpanel	460243	0.00328	0.00264	0	0.00286	0.065535	0.043321	0.068696	0.055771	0.209845	0.509032	0.0478	0	0	0	0	0	0	0		0	0	0	0	0	0	0		0	0	0	0	0	0	0
422	MRIZP	SZ498/1	HUN		SEE_subpanel	460243	0.00246	0.00269	0	0.00288	0.118409	0.003952	0.062375	0.134244	0.169311	0.469754	0.041955	0	0	0	0	0	0	0		0	0	0	0	0	0	0		0	0	0	0	0	0	0
423	MRIZP	SZ518	HUN		SEE_subpanel	460243	0.00503	0.00379	0	0.00407	0.208419	0.016393	0.050177	0.060259	1e-05	0.641176	0.023566	0	0	0	0	0	0	0		0	0	0	0	0	0	0		0	0	0	0	0	0	0
424	MRIZP	SZN28	ex-CSK			460243	0.00165	0.00204	0	0.00227	0.076362	0.014662	1e-05	0.101602	0.124157	0.683198	1e-05	0	0	0	0	0	0	0		0	0	0	0	0	0	0		0	0	0	0	0	0	0
425	MRIZP	T101	ex-YU		SEE_subpanel	460243	0.00421	0.00254	0	0.00274	0.045562	0.003157	0.04473	0.119333	0.370636	0.405696	0.010885	0	0	0	0	0	0	0		0	0	0	0	0	0	0		0	0	0	0	0	0	0
426	MRIZP	T136_1	BGR		SEE_subpanel	460243	0.00335	0.00276	0	0.00301	0.126776	0.006158	0.000739	0.054374	0.756946	0.054997	1e-05	0	0	0	0	1	0	0		0	0	0	0	0	0	0		0	0	0	0	0	0	0
427	MRIZP	T136_2	BGR		SEE_subpanel	460243	0.01017	0.00299	7.6047e-05	0.00421	0.813579	1e-05	1e-05	0.005948	1e-05	0.180433	1e-05	1	0	0	0	0	0	0		1	0	0	0	0	0	0		0	0	0	0	0	0	0
428	MRIZP	T139	ROM		SEE_subpanel	460243	0.03531	0.29674	0	0.30094	0.610141	1e-05	0.005002	0.091594	0.005111	0.284494	0.003647	0	0	0	0	0	0	0		0	0	0	0	0	0	0		0	0	0	0	0	0	0
429	MRIZP	T165	ex-YU		SEE_subpanel	460243	0.00633	0.00454	0.00010864	0.00481	0.072791	0.079371	0.059862	0.196867	0.025378	0.560454	0.005276	0	0	0	0	0	0	0		0	0	0	0	0	0	0		0	0	0	0	0	0	0
430	MRIZP	T243	ROM		SEE_subpanel	460243	0.00232	0.00188	0	0.00217	1e-05	0.024269	0.057418	0.037038	0.194017	0.671287	0.015962	0	0	0	0	0	0	0		0	0	0	0	0	0	0		0	0	0	0	0	0	0
431	MRIZP	T4630/66	HUN		SEE_subpanel	460243	0.00311	0.00345	0	0.00382	0.098343	0.02807	0.01139	0.182203	0.135503	0.54448	1e-05	0	0	0	0	0	0	0		0	0	0	0	0	0	0		0	0	0	0	0	0	0
432	MRIZP	T768	ex-YU		SEE_subpanel	460243	0.01147	0.0227	0	0.02408	0.308869	0.043898	0.095624	0.074649	0.138386	0.322747	0.015828	0	0	0	0	0	0	0		0	0	0	0	0	0	0		0	0	0	0	0	0	0
433	MRIZP	TB15/1	ex-YU		SEE_subpanel	460243	0.01075	0.05598	0	0.05828	0.260651	0.036348	0.017449	0.078415	1e-05	0.541778	0.065349	0	0	0	0	0	0	0		0	0	0	0	0	0	0		0	0	0	0	0	0	0
434	MRIZP	TC68/411	ex-YU		SEE_subpanel	460243	0.00383	0.00289	4.9974e-05	0.00312	0.070364	1e-05	0.363466	0.276851	0.042036	0.243564	0.003708	0	0	0	0	0	0	0		0	0	0	0	0	0	0		0	0	0	0	0	0	0
435	MRIZP	Tehuano_H6	MEX			460243	0.01749	0.05658	0	0.05839	0.249299	0.013407	0.044103	0.103148	1e-05	0.575357	0.014674	0	0	0	0	0	0	0		0	0	0	0	0	0	0		0	0	0	0	0	0	0
436	MRIZP	To118	ex-CSK			460243	0.00619	0.007	0	0.00741	0.517938	0.031255	1e-05	0.034548	0.037998	0.376656	0.001594	0	0	0	0	0	0	0		0	0	0	0	0	0	0		0	0	0	0	0	0	0
437	MRIZP	To35	BGR		SEE_subpanel	460243	0.00311	0.00532	4.9974e-05	0.00571	0.184502	0.069697	0.068643	0.107783	0.02661	0.525033	0.017732	0	0	0	0	0	0	0		0	0	0	0	0	0	0		0	0	0	0	0	0	0
438	MRIZP	TO356sKz	ex-YU		SEE_subpanel	460243	0.04847	0.15727	2.39e-05	0.15874	0.03667	0.059753	0.011855	0.138863	0.060053	0.692797	1e-05	0	0	0	0	0	0	0		0	0	0	0	0	0	0		0	0	0	0	0	0	0
439	MRIZP	To50	ex-YU		SEE_subpanel	460243	0.00474	0.0122	1.0864e-05	0.01282	0.739048	1e-05	0.018261	0.050107	1e-05	0.192554	1e-05	1	0	0	0	0	0	0		0	0	0	0	0	0	0		0	0	0	0	0	0	0
440	MRIZP	ToSL2	ex-YU		SEE_subpanel	460243	0.0231	0.02813	0	0.02832	0.071993	0.024092	0.118305	0.103402	0.034683	0.647514	1e-05	0	0	0	0	0	0	0		0	0	0	0	0	0	0		0	0	0	0	0	0	0
441	MRIZP	TS41	BGR		SEE_subpanel	460243	0.00815	0.01098	0	0.01162	0.455692	0.062738	0.091944	0.015289	1e-05	0.323324	0.051003	0	0	0	0	0	0	0		0	0	0	0	0	0	0		0	0	0	0	0	0	0
442	MRIZP	TS90	BGR		SEE_subpanel	460243	0.00304	0.00367	2.1728e-06	0.00389	0.247319	0.064119	0.014262	0.126076	0.037671	0.484299	0.026254	0	0	0	0	0	0	0		0	0	0	0	0	0	0		0	0	0	0	0	0	0
443	MRIZP	TVA1015-1	ex-YU		SEE_subpanel	460243	0.03286	0.23826	2.1728e-06	0.24446	1e-05	0.058228	1e-05	0.040776	0.702351	0.198615	1e-05	0	0	0	0	1	0	0		0	0	0	0	0	0	0		0	0	0	0	0	0	0
444	MRIZP	TVA1124-1	ex-CSK			460243	0.00177	0.00247	0	0.00268	0.043974	0.009518	0.354063	0.224462	0.09335	0.274623	1e-05	0	0	0	0	0	0	0		0	0	0	0	0	0	0		0	0	0	0	0	0	0
445	MRIZP	TVA1376-1	ex-CSK			460243	0.03406	0.19739	0	0.20023	0.326694	0.028794	0.09044	0.035978	1e-05	0.504865	0.013219	0	0	0	0	0	0	0		0	0	0	0	0	0	0		0	0	0	0	0	0	0
446	MRIZP	TVA1389-1	ex-CSK			460243	0.00217	0.00271	0	0.00294	0.053098	1e-05	1e-05	0.067486	0.139354	0.734696	0.005346	0	0	0	0	0	1	0		0	0	0	0	0	0	0		0	0	0	0	0	0	0
447	MRIZP	TVA1406-1	ex-CSK			460243	0.00943	0.04774	0	0.05039	0.362856	1e-05	1e-05	0.121184	0.085666	0.423918	0.006355	0	0	0	0	0	0	0		0	0	0	0	0	0	0		0	0	0	0	0	0	0
448	MRIZP	TVA1415-1	ex-CSK			460243	0.00276	0.00302	0	0.00327	0.094104	1e-05	0.011338	0.162074	0.058381	0.607668	0.066425	0	0	0	0	0	0	0		0	0	0	0	0	0	0		0	0	0	0	0	0	0
449	MRIZP	TVA1422-1	ex-CSK			460243	0.00847	0.06629	0	0.0691	0.429677	1e-05	0.013948	0.037463	0.088606	0.429686	0.00061	0	0	0	0	0	0	0		0	0	0	0	0	0	0		0	0	0	0	0	0	0
450	MRIZP	TVA1643-1	ex-CSK			460243	0.01948	0.11019	2.1728e-06	0.11422	0.292545	0.054912	0.047352	1e-05	0.090344	0.505414	0.009423	0	0	0	0	0	0	0		0	0	0	0	0	0	0		0	0	0	0	0	0	0
451	MRIZP	TVA1736-1	ex-CSK			460243	0.00991	0.07757	2.1728e-06	0.08185	0.283254	0.216523	1e-05	0.069224	0.154726	0.273397	0.002867	0	0	0	0	0	0	0		0	0	0	0	0	0	0		0	0	0	0	0	0	0
452	MRIZP	TVA1750-1	ex-CSK			460243	0.02248	0.19526	0.00013254	0.19858	0.54795	0.032514	0.019194	0.102277	1e-05	0.298045	1e-05	0	0	0	0	0	0	0		0	0	0	0	0	0	0		0	0	0	0	0	0	0
453	MRIZP	TVA1757-1	ROM		SEE_subpanel	460243	0.00443	0.00795	0	0.00839	0.54443	0.002731	0.104568	1e-05	0.074031	0.270056	0.004175	0	0	0	0	0	0	0		0	0	0	0	0	0	0		0	0	0	0	0	0	0
454	MRIZP	TVA218-1R	ex-YU		SEE_subpanel	460243	0.0018	0.00195	0	0.00217	1e-05	1e-05	1e-05	1e-05	1e-05	0.993531	0.006419	0	0	0	0	0	1	0		0	0	0	0	0	1	0		0	0	0	0	0	1	0
455	MRIZP	TVA220-1RF	ex-YU		SEE_subpanel	460243	0.03685	0.20904	0	0.21241	0.55601	1e-05	0.016476	0.071911	1e-05	0.355573	1e-05	0	0	0	0	0	0	0		0	0	0	0	0	0	0		0	0	0	0	0	0	0
456	MRIZP	TVA222-1R	ex-YU		SEE_subpanel	460243	0.02551	0.0375	0	0.0376	0.145225	0.01214	0.093212	0.078194	0.065298	0.583241	0.022689	0	0	0	0	0	0	0		0	0	0	0	0	0	0		0	0	0	0	0	0	0
457	MRIZP	TVA303-1	ex-CSK			460243	0.00329	0.00295	0	0.00326	0.034988	0.014844	0.023997	0.124245	0.036588	0.719798	0.045539	0	0	0	0	0	1	0		0	0	0	0	0	0	0		0	0	0	0	0	0	0
458	MRIZP	TVA305-1	ex-CSK			460243	0.00188	0.00232	0	0.00259	0.053625	1e-05	0.029112	0.191366	0.007362	0.701675	0.016849	0	0	0	0	0	1	0		0	0	0	0	0	0	0		0	0	0	0	0	0	0
459	MRIZP	TVA386-1	ex-YU		SEE_subpanel	460243	0.00735	0.00456	0	0.00487	1e-05	1e-05	1e-05	1e-05	1e-05	0.991766	0.008184	0	0	0	0	0	1	0		0	0	0	0	0	1	0		0	0	0	0	0	1	0
460	MRIZP	TVA409-1	ex-YU		SEE_subpanel	460243	0.00258	0.00298	0	0.00334	1e-05	1e-05	1e-05	1e-05	1e-05	0.993119	0.006831	0	0	0	0	0	1	0		0	0	0	0	0	1	0		0	0	0	0	0	1	0
461	MRIZP	TVA411-1	ex-YU		SEE_subpanel	460243	0.00419	0.00415	1.0864e-05	0.00442	0.689741	1e-05	0.022982	0.062434	0.003671	0.221152	1e-05	0	0	0	0	0	0	0		0	0	0	0	0	0	0		0	0	0	0	0	0	0
462	MRIZP	TVA414-1	ex-YU		SEE_subpanel	460243	0.00159	0.00216	0	0.00234	0.014058	0.005447	1e-05	0.225547	0.240452	0.513059	0.001427	0	0	0	0	0	0	0		0	0	0	0	0	0	0		0	0	0	0	0	0	0
463	MRIZP	TVA712-4	ex-YU		SEE_subpanel	460243	0.042	0.27825	0	0.28639	0.254613	0.074545	0.030695	0.187597	0.084567	0.362661	0.005322	0	0	0	0	0	0	0		0	0	0	0	0	0	0		0	0	0	0	0	0	0
464	MRIZP	TVA729-4	ex-YU		SEE_subpanel	460243	0.0092	0.01878	0	0.01948	0.290962	1e-05	0.026423	0.109189	0.028217	0.523446	0.021753	0	0	0	0	0	0	0		0	0	0	0	0	0	0		0	0	0	0	0	0	0
465	MRIZP	TVA734-4	ex-YU		SEE_subpanel	460243	0.03741	0.08696	0	0.08757	0.022519	0.012432	0.018656	0.155372	0.180207	0.608066	0.002748	0	0	0	0	0	0	0		0	0	0	0	0	0	0		0	0	0	0	0	0	0
466	MRIZP	TVA792-4	ex-YU		SEE_subpanel	460243	0.04324	0.10695	0	0.10926	1e-05	1e-05	1e-05	1e-05	0.04225	0.9577	1e-05	0	0	0	0	0	1	0		0	0	0	0	0	1	0		0	0	0	0	0	1	0
467	MRIZP	TVA810-1	ex-CSK			460243	0.00392	0.01203	0	0.01268	0.031666	1e-05	0.097672	0.058284	0.103997	0.70836	1e-05	0	0	0	0	0	1	0		0	0	0	0	0	0	0		0	0	0	0	0	0	0
468	MRIZP	TVA841-1	ex-YU		SEE_subpanel	460243	0.00137	0.0017	0	0.00191	1e-05	1e-05	1e-05	1e-05	0.029375	0.970575	1e-05	0	0	0	0	0	1	0		0	0	0	0	0	1	0		0	0	0	0	0	1	0
469	MRIZP	TVA851-4	ex-YU		SEE_subpanel	460243	0.00883	0.03353	2.1728e-06	0.03594	1.2e-05	0.030898	1e-05	1e-05	0.186189	0.782871	1e-05	0	0	0	0	0	1	0		0	0	0	0	0	0	0		0	0	0	0	0	0	0
470	MRIZP	TVA863-1	ex-YU		SEE_subpanel	460243	0.04205	0.28479	0	0.28837	0.222736	0.004168	0.004645	0.052279	0.201837	0.514326	1e-05	0	0	0	0	0	0	0		0	0	0	0	0	0	0		0	0	0	0	0	0	0
471	MRIZP	TVA869-1	ex-YU		SEE_subpanel	460243	0.01418	0.08267	0	0.08619	0.223346	1e-05	0.014653	0.04178	0.228073	0.492128	1e-05	0	0	0	0	0	0	0		0	0	0	0	0	0	0		0	0	0	0	0	0	0
472	MRIZP	TVA912-1	ex-YU		SEE_subpanel	460243	0.00508	0.00345	0	0.00368	0.1623	0.284772	0.000431	0.075787	1e-05	0.476691	1e-05	0	0	0	0	0	0	0		0	0	0	0	0	0	0		0	0	0	0	0	0	0
473	MRIZP	TVA973-1	ex-YU		SEE_subpanel	460243	0.00215	0.00278	0	0.003	0.201155	1e-05	0.005536	0.197442	0.118279	0.406149	0.071429	0	0	0	0	0	0	0		0	0	0	0	0	0	0		0	0	0	0	0	0	0
474	MRIZP	TVA976-1	ex-YU		SEE_subpanel	460243	0.007	0.01025	0	0.01111	0.129474	0.014088	0.035341	0.122607	0.078703	0.543677	0.076111	0	0	0	0	0	0	0		0	0	0	0	0	0	0		0	0	0	0	0	0	0
475	MRIZP	U221	POL			460243	0.00644	0.02411	0	0.02548	0.231275	1e-05	0.052817	0.08894	0.086598	0.522186	0.018174	0	0	0	0	0	0	0		0	0	0	0	0	0	0		0	0	0	0	0	0	0
476	MRIZP	Uc23	ex-USSR			460243	0.00429	0.00564	0	0.00601	0.099191	0.010127	0.100013	0.084611	0.020262	0.637995	0.047801	0	0	0	0	0	0	0		0	0	0	0	0	0	0		0	0	0	0	0	0	0
477	MRIZP	US_-_70_176	BGR		SEE_subpanel	460243	0.00373	0.00545	0	0.00587	0.064133	1e-05	0.054394	0.164745	0.168738	0.423168	0.124812	0	0	0	0	0	0	0		0	0	0	0	0	0	0		0	0	0	0	0	0	0
478	MRIZP	US_-_70_246	BGR		SEE_subpanel	460243	0.00352	0.00384	3.911e-05	0.00403	0.773896	1e-05	1e-05	1e-05	1e-05	0.226054	1e-05	1	0	0	0	0	0	0		0	0	0	0	0	0	0		0	0	0	0	0	0	0
479	MRIZP	US66-227	BGR		SEE_subpanel	460243	0.03161	0.25444	3.6937e-05	0.26003	0.0232	0.016657	0.047975	0.050085	1e-05	0.826543	0.03553	0	0	0	0	0	1	0		0	0	0	0	0	1	0		0	0	0	0	0	0	0
480	MRIZP	US67-199	BGR		SEE_subpanel	460243	0.00101	0.00169	0	0.00185	0.009891	0.056409	1e-05	0.13611	0.279749	0.517821	1e-05	0	0	0	0	0	0	0		0	0	0	0	0	0	0		0	0	0	0	0	0	0
481	MRIZP	V273-1-10/3	ex-YU		SEE_subpanel	460243	0.00269	0.00224	0	0.00241	1e-05	0.723749	0.024385	1e-05	0.04445	0.207386	1e-05	0	1	0	0	0	0	0		0	0	0	0	0	0	0		0	0	0	0	0	0	0
482	MRIZP	Va102	ex-YU		SEE_subpanel	460243	0.00484	0.0036	1.0864e-05	0.00386	0.079374	0.054872	0.28955	0.105283	0.023062	0.441365	0.006493	0	0	0	0	0	0	0		0	0	0	0	0	0	0		0	0	0	0	0	0	0
483	MRIZP	Va103	ex-YU		SEE_subpanel	460243	0.00113	0.00169	0	0.00185	1e-05	0.423958	0.068378	0.029805	0.342138	0.135701	1e-05	0	0	0	0	0	0	0		0	0	0	0	0	0	0		0	0	0	0	0	0	0
484	MRIZP	Va104	ex-YU		SEE_subpanel	460243	0.00969	0.00658	0	0.00687	1e-05	0.467065	0.061908	0.030163	0.340332	0.100159	0.000363	0	0	0	0	0	0	0		0	0	0	0	0	0	0		0	0	0	0	0	0	0
485	MRIZP	Va42	BGR		SEE_subpanel	460243	0.00087562	0.00144	0	0.00156	1e-05	0.019077	1e-05	1e-05	0.294559	0.686324	1e-05	0	0	0	0	0	0	0		0	0	0	0	0	0	0		0	0	0	0	0	0	0
486	MRIZP	Va94	USA			460243	0.00409	0.00323	0	0.0034	0.054855	0.042765	0.069103	0.168164	0.36787	0.274148	0.023095	0	0	0	0	0	0	0		0	0	0	0	0	0	0		0	0	0	0	0	0	0
487	MRIZP	Valeria_2-3-3-1-2-1-0	ex-YU		SEE_subpanel	460243	0.00233	0.00311	0	0.00333	1.1e-05	0.210167	0.48787	0.110687	1e-05	1e-05	0.191244	0	0	0	0	0	0	0		0	0	0	0	0	0	0		0	0	0	0	0	0	0
488	MRIZP	VD518-66c	BGR		SEE_subpanel	460243	0.00181	0.00219	6.5183e-06	0.0024	1e-05	0.026984	0.11212	1e-05	0.04818	0.754942	0.057754	0	0	0	0	0	1	0		0	0	0	0	0	0	0		0	0	0	0	0	0	0
489	MRIZP	VD620-66c	BGR		SEE_subpanel	460243	0.00574	0.00443	0	0.00487	1e-05	0.009729	1e-05	1e-05	0.029121	0.96111	1e-05	0	0	0	0	0	1	0		0	0	0	0	0	1	0		0	0	0	0	0	1	0
490	MRIZP	VD67-1227-1c	BGR		SEE_subpanel	460243	0.00172	0.00177	0	0.00192	1e-05	0.045202	0.07151	0.033323	0.473968	0.32176	0.054228	0	0	0	0	0	0	0		0	0	0	0	0	0	0		0	0	0	0	0	0	0
491	MRIZP	VD699-66c	BGR		SEE_subpanel	460243	0.00201	0.00295	6.0837e-05	0.00316	1e-05	0.019174	0.031644	0.120724	0.132748	0.669993	0.025706	0	0	0	0	0	0	0		0	0	0	0	0	0	0		0	0	0	0	0	0	0
492	MRIZP	Vir_F9	BGR		SEE_subpanel	460243	0.00521	0.00499	0	0.00521	0.250254	0.024086	0.020519	0.14822	0.060453	0.49295	0.003518	0	0	0	0	0	0	0		0	0	0	0	0	0	0		0	0	0	0	0	0	0
493	MRIZP	Vir109	BGR		SEE_subpanel	460243	0.00154	0.00254	0	0.00275	0.088257	1e-05	1e-05	0.080038	1e-05	0.831665	1e-05	0	0	0	0	0	1	0		0	0	0	0	0	1	0		0	0	0	0	0	0	0
494	MRIZP	Vir116	BGR		SEE_subpanel	460243	0.00262	0.00352	0	0.0038	0.056461	0.096517	0.00922	0.011483	0.35673	0.46823	0.001359	0	0	0	0	0	0	0		0	0	0	0	0	0	0		0	0	0	0	0	0	0
495	MRIZP	Vir23	BGR		SEE_subpanel	460243	0.00272	0.00279	0	0.00306	0.121057	0.006422	0.064285	1e-05	0.149609	0.650268	0.008349	0	0	0	0	0	0	0		0	0	0	0	0	0	0		0	0	0	0	0	0	0
496	MRIZP	Vir24	BGR		SEE_subpanel	460243	0.04889	0.30714	0	0.31027	0.164764	0.058952	0.078414	0.045079	0.037523	0.401744	0.213525	0	0	0	0	0	0	0		0	0	0	0	0	0	0		0	0	0	0	0	0	0
497	MRIZP	Vir26	BGR		SEE_subpanel	460243	0.0023	0.00295	0	0.00319	0.259094	1e-05	0.028394	0.224267	0.022169	0.41252	0.053547	0	0	0	0	0	0	0		0	0	0	0	0	0	0		0	0	0	0	0	0	0
498	MRIZP	Vir28a	BGR		SEE_subpanel	460243	0.00207	0.00284	4.5628e-05	0.00312	0.182837	0.006785	0.047363	0.03714	0.036904	0.666471	0.0225	0	0	0	0	0	0	0		0	0	0	0	0	0	0		0	0	0	0	0	0	0
499	MRIZP	Vir29	BGR		SEE_subpanel	460243	0.00219	0.0032	0	0.00347	0.116227	0.024514	0.020585	0.22497	0.018399	0.518932	0.076372	0	0	0	0	0	0	0		0	0	0	0	0	0	0		0	0	0	0	0	0	0
500	MRIZP	Vir39	BGR		SEE_subpanel	460243	0.00343	0.00317	0	0.0034	0.107654	0.024136	0.061043	0.140297	0.030659	0.621549	0.014662	0	0	0	0	0	0	0		0	0	0	0	0	0	0		0	0	0	0	0	0	0
501	MRIZP	Vir40	BGR		SEE_subpanel	460243	0.0037	0.02355	0	0.02476	0.046192	0.061318	1e-05	0.112265	0.43168	0.324158	0.024378	0	0	0	0	0	0	0		0	0	0	0	0	0	0		0	0	0	0	0	0	0
502	MRIZP	Vir43	BGR		SEE_subpanel	460243	0.00272	0.00329	0.00012819	0.00358	0.040268	0.149902	0.027305	0.022476	0.293188	0.381929	0.084931	0	0	0	0	0	0	0		0	0	0	0	0	0	0		0	0	0	0	0	0	0
503	MRIZP	Vir44	BGR		SEE_subpanel	460243	0.00113	0.00217	0	0.0024	1e-05	1e-05	0.033833	0.006841	1e-05	0.954414	0.004881	0	0	0	0	0	1	0		0	0	0	0	0	1	0		0	0	0	0	0	1	0
504	MRIZP	Vir44_M	ex-USSR			460243	0.03031	0.13022	2.39e-05	0.13652	0.36733	0.008315	0.004707	0.000458	1e-05	0.602791	0.016389	0	0	0	0	0	0	0		0	0	0	0	0	0	0		0	0	0	0	0	0	0
505	MRIZP	Vir44_PEP	ex-USSR			460243	0.00223	0.01019	0	0.01091	1e-05	1e-05	1e-05	1e-05	1e-05	0.968847	0.031103	0	0	0	0	0	1	0		0	0	0	0	0	1	0		0	0	0	0	0	1	0
506	MRIZP	Vir67	BGR		SEE_subpanel	460243	0.00134	0.00231	0	0.00246	0.005414	0.064025	0.009049	0.160497	0.485023	0.264474	0.011519	0	0	0	0	0	0	0		0	0	0	0	0	0	0		0	0	0	0	0	0	0
507	MRIZP	Vir8	BGR		SEE_subpanel	460243	0.00603	0.00226	0	0.00271	1.2e-05	1e-05	1e-05	1e-05	0.640218	0.35973	1e-05	0	0	0	0	0	0	0		0	0	0	0	0	0	0		0	0	0	0	0	0	0
508	MRIZP	Vir82	BGR		SEE_subpanel	460243	0.00844	0.00502	9.7774e-05	0.00556	0.031629	0.054726	0.00616	0.045394	0.251684	0.604501	0.005907	0	0	0	0	0	0	0		0	0	0	0	0	0	0		0	0	0	0	0	0	0
509	MRIZP	W_-_464a	BGR		SEE_subpanel	460243	0.03232	0.00263	0	0.00302	1.5e-05	1e-05	1e-05	0.999935	1e-05	1e-05	1e-05	0	0	0	1	0	0	0		0	0	0	1	0	0	0		0	0	0	1	0	0	0
510	MRIZP	W153R	BGR		SEE_subpanel	460243	0.00094081	0.00101	0	0.00119	1e-05	1e-05	1e-05	1e-05	0.99994	1e-05	1e-05	0	0	0	0	1	0	0		0	0	0	0	1	0	0		0	0	0	0	1	0	0
511	MRIZP	W16	ex-USSR			460243	0.00388	0.00351	6.9528e-05	0.00377	0.24598	0.037045	0.085353	0.265727	0.146623	0.190319	0.028953	0	0	0	0	0	0	0		0	0	0	0	0	0	0		0	0	0	0	0	0	0
512	MRIZP	W187-8-1	ex-USSR			460243	0.01417	0.09684	0	0.10108	0.488177	1e-05	1e-05	0.01417	0.042826	0.43662	0.018187	0	0	0	0	0	0	0		0	0	0	0	0	0	0		0	0	0	0	0	0	0
513	MRIZP	W22	BGR		SEE_subpanel	460243	0.00081479	0.00117	0	0.00129	1e-05	1e-05	0.155111	1e-05	0.825375	1e-05	0.019475	0	0	0	0	1	0	0		0	0	0	0	1	0	0		0	0	0	0	0	0	0
514	MRIZP	W23	BGR		SEE_subpanel	460243	0.00391	0.00361	0	0.00391	0.069011	0.080152	1.5e-05	0.16415	0.054257	0.632405	1e-05	0	0	0	0	0	0	0		0	0	0	0	0	0	0		0	0	0	0	0	0	0
515	MRIZP	W32_1	ex-USSR			460243	0.00225	0.00258	0	0.00277	0.095697	1e-05	0.024612	0.119329	0.244176	0.487985	0.028191	0	0	0	0	0	0	0		0	0	0	0	0	0	0		0	0	0	0	0	0	0
516	MRIZP	W32_2	BGR		SEE_subpanel	460243	0.00193	0.00285	0	0.00312	1e-05	0.040905	0.005333	1e-05	0.045428	0.902275	0.00604	0	0	0	0	0	1	0		0	0	0	0	0	1	0		0	0	0	0	0	1	0
517	MRIZP	W374B	BGR		SEE_subpanel	460243	0.00641	0.00492	0	0.00531	1e-05	1e-05	1e-05	1e-05	1e-05	0.99994	1e-05	0	0	0	0	0	1	0		0	0	0	0	0	1	0		0	0	0	0	0	1	0
518	MRIZP	W37A	BGR		SEE_subpanel	460243	0.00257	0.00239	0	0.00266	0.12183	0.009922	1e-05	0.12625	0.132051	0.609928	1e-05	0	0	0	0	0	0	0		0	0	0	0	0	0	0		0	0	0	0	0	0	0
519	MRIZP	W4	ARG			460243	0.00196	0.00253	0	0.00265	0.176578	0.108535	0.063262	0.0153	0.120364	0.506112	0.00985	0	0	0	0	0	0	0		0	0	0	0	0	0	0		0	0	0	0	0	0	0
520	MRIZP	W5914	ex-USSR			460243	0.00432	0.01244	0	0.01302	0.116469	0.040837	0.010034	0.079037	0.437318	0.294498	0.021807	0	0	0	0	0	0	0		0	0	0	0	0	0	0		0	0	0	0	0	0	0
521	MRIZP	W618	ex-USSR			460243	0.05009	0.19096	0	0.19193	0.132507	0.070399	0.052295	0.10565	0.020221	0.595289	0.023639	0	0	0	0	0	0	0		0	0	0	0	0	0	0		0	0	0	0	0	0	0
522	MRIZP	W75	BGR		SEE_subpanel	460243	0.00332	0.00421	1.5209e-05	0.00452	0.493817	1.1e-05	0.083447	0.013846	1e-05	0.376072	0.032796	0	0	0	0	0	0	0		0	0	0	0	0	0	0		0	0	0	0	0	0	0
523	MRIZP	W85	BGR		SEE_subpanel	460243	0.06346	0.10513	0	0.10598	0.681112	0.007462	0.012842	0.030092	0.018889	0.249593	1e-05	0	0	0	0	0	0	0		0	0	0	0	0	0	0		0	0	0	0	0	0	0
524	MRIZP	WF9	BGR		SEE_subpanel	460243	0.00068442	0.00084578	0	0.00097774	1e-05	1e-05	1e-05	1e-05	0.99994	1e-05	1e-05	0	0	0	0	1	0	0		0	0	0	0	1	0	0		0	0	0	0	1	0	0
525	MRIZP	WF9_Ht	ex-YU		SEE_subpanel	460243	0.00392	0.0037	0	0.00405	1e-05	0.038917	0.044958	0.084093	1e-05	0.830501	0.001512	0	0	0	0	0	1	0		0	0	0	0	0	1	0		0	0	0	0	0	0	0
526	MRIZP	WISC_05	HUN		SEE_subpanel	460243	0.00459	0.0041	0	0.00442	0.208267	1e-05	0.004967	0.197301	0.109236	0.417331	0.062888	0	0	0	0	0	0	0		0	0	0	0	0	0	0		0	0	0	0	0	0	0
527	MRIZP	WR3	BGR		SEE_subpanel	460243	0.0073	0.03076	0	0.0325	0.287518	0.021121	0.019562	0.131163	0.055075	0.447198	0.038362	0	0	0	0	0	0	0		0	0	0	0	0	0	0		0	0	0	0	0	0	0
528	MRIZP	Yu_102_E2	ex-YU		SEE_subpanel	460243	0.00411	0.00435	0	0.00465	0.169428	0.024626	0.055487	0.106784	0.057119	0.575823	0.010734	0	0	0	0	0	0	0		0	0	0	0	0	0	0		0	0	0	0	0	0	0
529	MRIZP	Yu_M140	ex-YU		SEE_subpanel	460243	0.05335	0.20814	0	0.21003	0.090268	0.056246	0.021114	0.048018	0.152592	0.61706	0.014702	0	0	0	0	0	0	0		0	0	0	0	0	0	0		0	0	0	0	0	0	0
530	MRIZP	Yu_n_1-3	ex-YU		SEE_subpanel	460243	0.00224	0.00276	0	0.00297	0.009882	0.110778	0.104258	1e-05	0.293532	0.420162	0.061378	0	0	0	0	0	0	0		0	0	0	0	0	0	0		0	0	0	0	0	0	0
531	MRIZP	Yu_R246	ex-YU		SEE_subpanel	460243	0.03796	0.08917	0	0.08975	1e-05	0.008887	0.062749	0.101745	0.373353	0.432996	0.020261	0	0	0	0	0	0	0		0	0	0	0	0	0	0		0	0	0	0	0	0	0
532	MRIZP	Yu_R327	ex-YU		SEE_subpanel	460243	0.00559	0.00464	0	0.00496	0.171757	0.033184	0.038444	0.194861	0.081697	0.480048	1e-05	0	0	0	0	0	0	0		0	0	0	0	0	0	0		0	0	0	0	0	0	0
533	MRIZP	Yu_R348	ex-YU		SEE_subpanel	460243	0.00214	0.00243	0	0.00259	0.062885	0.05139	0.031172	0.138629	0.041278	0.650758	0.023889	0	0	0	0	0	0	0		0	0	0	0	0	0	0		0	0	0	0	0	0	0
534	MRIZP	Yu_R463	ex-YU		SEE_subpanel	460243	0.02687	0.0409	2.1728e-06	0.04114	0.146246	0.055041	0.030591	0.123001	0.037513	0.607248	0.00036	0	0	0	0	0	0	0		0	0	0	0	0	0	0		0	0	0	0	0	0	0
535	MRIZP	Yu_R496	ex-YU		SEE_subpanel	460243	0.04679	0.09114	0	0.09041	0.08826	0.030153	0.022018	0.147765	0.066167	0.614111	0.031527	0	0	0	0	0	0	0		0	0	0	0	0	0	0		0	0	0	0	0	0	0
536	MRIZP	Yu_R526	ex-YU		SEE_subpanel	460243	0.00361	0.00353	1.0864e-05	0.00377	0.447889	1e-05	0.048085	0.091414	0.081088	0.309352	0.022162	0	0	0	0	0	0	0		0	0	0	0	0	0	0		0	0	0	0	0	0	0
537	MRIZP	Yu_R536	ex-YU		SEE_subpanel	460243	0.00404	0.00398	0.00011733	0.00418	0.083519	1e-05	0.497871	0.144198	1e-05	0.274382	1e-05	0	0	0	0	0	0	0		0	0	0	0	0	0	0		0	0	0	0	0	0	0
538	MRIZP	Yu_R545	ex-YU		SEE_subpanel	460243	0.03804	0.06138	2.1728e-06	0.06114	0.153691	0.067234	0.059588	0.16466	0.028163	0.515133	0.011532	0	0	0	0	0	0	0		0	0	0	0	0	0	0		0	0	0	0	0	0	0
539	MRIZP	Yu_R573	ex-YU		SEE_subpanel	460243	0.04917	0.10198	0	0.1011	0.029151	0.076336	1e-05	0.589277	0.059347	0.245869	1e-05	0	0	0	0	0	0	0		0	0	0	0	0	0	0		0	0	0	0	0	0	0
540	MRIZP	Yu_R588	ex-YU		SEE_subpanel	460243	0.0272	0.03963	0	0.03978	0.192795	0.051983	0.050043	0.132385	0.0609	0.508806	0.003089	0	0	0	0	0	0	0		0	0	0	0	0	0	0		0	0	0	0	0	0	0
541	MRIZP	Yu_R59	ex-YU		SEE_subpanel	460243	0.0057	0.00588	0	0.00632	0.081106	0.029072	0.045746	0.032559	0.066176	0.713889	0.031452	0	0	0	0	0	1	0		0	0	0	0	0	0	0		0	0	0	0	0	0	0
542	MRIZP	Yu_R67	ex-YU		SEE_subpanel	460243	0.00204	0.00263	0	0.00285	0.120414	0.034107	0.018032	0.152321	0.059278	0.580105	0.035742	0	0	0	0	0	0	0		0	0	0	0	0	0	0		0	0	0	0	0	0	0
543	MRIZP	Yu_R696	ex-YU		SEE_subpanel	460243	0.03231	0.05314	0	0.05309	0.444072	0.049682	0.037676	0.083679	0.056448	0.32118	0.007263	0	0	0	0	0	0	0		0	0	0	0	0	0	0		0	0	0	0	0	0	0
544	MRIZP	Yu_R75	ex-YU		SEE_subpanel	460243	0.02552	0.036	0	0.03594	0.101837	0.013708	0.084111	0.223452	0.092238	0.47672	0.007933	0	0	0	0	0	0	0		0	0	0	0	0	0	0		0	0	0	0	0	0	0
545	MRIZP	Yu_s144	ex-YU		SEE_subpanel	460243	0.07675	0.1384	2.1728e-06	0.13753	0.037123	0.082025	0.035727	0.143928	0.098324	0.593118	0.009755	0	0	0	0	0	0	0		0	0	0	0	0	0	0		0	0	0	0	0	0	0
546	MRIZP	Yu_s-39	ex-YU		SEE_subpanel	460243	0.05167	0.14118	0	0.14399	0.039756	0.068242	0.01817	0.17429	0.102284	0.583306	0.013954	0	0	0	0	0	0	0		0	0	0	0	0	0	0		0	0	0	0	0	0	0
547	MRIZP	Yu_s503	ex-YU		SEE_subpanel	460243	0.00287	0.00299	0	0.00322	0.103591	0.100526	0.005377	0.098001	0.065113	0.56047	0.066922	0	0	0	0	0	0	0		0	0	0	0	0	0	0		0	0	0	0	0	0	0
548	MRIZP	Yu_s533	ex-YU		SEE_subpanel	460243	0.05345	0.20962	2.1728e-06	0.21166	0.001074	0.024755	0.203697	0.107823	0.206811	0.45583	1e-05	0	0	0	0	0	0	0		0	0	0	0	0	0	0		0	0	0	0	0	0	0
549	MRIZP	Yu_s541	ex-YU		SEE_subpanel	460243	0.03321	0.04853	0	0.04821	0.047309	0.009455	0.074975	0.102741	0.060259	0.659382	0.045879	0	0	0	0	0	0	0		0	0	0	0	0	0	0		0	0	0	0	0	0	0
550	MRIZP	Yu_T-193/II	ex-YU		SEE_subpanel	460243	0.14217	0.18155	2.1728e-06	0.17024	0.149286	0.032309	0.080671	0.125579	0.118129	0.432782	0.061244	0	0	0	0	0	0	0		0	0	0	0	0	0	0		0	0	0	0	0	0	0
551	MRIZP	Yu_V158	ex-YU		SEE_subpanel	460243	0.05986	0.23383	0	0.23397	0.121731	0.068356	0.05813	0.149967	0.074751	0.527056	1e-05	0	0	0	0	0	0	0		0	0	0	0	0	0	0		0	0	0	0	0	0	0
552	MRIZP	Yu_V273	ex-YU		SEE_subpanel	460243	0.05158	0.17894	0	0.18132	0.11354	0.036561	0.049553	0.16894	0.087709	0.537397	0.006299	0	0	0	0	0	0	0		0	0	0	0	0	0	0		0	0	0	0	0	0	0
553	MRIZP	Yu_V274	ex-YU		SEE_subpanel	460243	0.00213	0.00273	0	0.00291	0.080957	0.009232	1e-05	0.317242	0.096606	0.472623	0.02333	0	0	0	0	0	0	0		0	0	0	0	0	0	0		0	0	0	0	0	0	0
554	MRIZP	Yu_V586	ex-YU		SEE_subpanel	460243	0.00638	0.00642	0	0.00669	0.041498	0.058588	0.030287	0.03528	0.271321	0.517405	0.045622	0	0	0	0	0	0	0		0	0	0	0	0	0	0		0	0	0	0	0	0	0
555	MRIZP	Z	BGR		SEE_subpanel	460243	0.00073657	0.00127	0	0.00143	1e-05	0.010248	1e-05	1e-05	0.006941	0.982771	1e-05	0	0	0	0	0	1	0		0	0	0	0	0	1	0		0	0	0	0	0	1	0
556	MRIZP	Z289	BGR		SEE_subpanel	460243	0.00415	0.00344	4.3455e-06	0.00372	0.269416	0.011502	0.125573	0.20299	0.058176	0.298711	0.033632	0	0	0	0	0	0	0		0	0	0	0	0	0	0		0	0	0	0	0	0	0
557	MRIZP	ZA	BGR		SEE_subpanel	460243	0.00103	0.00142	0	0.00159	1e-05	0.056069	0.13524	1e-05	0.036339	0.772322	1e-05	0	0	0	0	0	1	0		0	0	0	0	0	0	0		0	0	0	0	0	0	0
558	MRIZP	ZPL_380	ex-YU		SEE_subpanel	460243	0.00275	0.00641	0	0.00689	1e-05	0.094099	0.034941	0.595216	1e-05	1e-05	0.275714	0	0	0	0	0	0	0		0	0	0	0	0	0	0		0	0	0	0	0	0	0
559	MRIZP	ZPL_382	ex-YU		SEE_subpanel	460243	0.00395	0.01922	0	0.01995	1e-05	0.128225	0.040825	0.550142	1e-05	1e-05	0.280778	0	0	0	0	0	0	0		0	0	0	0	0	0	0		0	0	0	0	0	0	0
560	MRIZP	ZPL_588	ex-YU		SEE_subpanel	460243	0.00124	0.00269	0	0.00281	1e-05	0.55273	1e-05	0.143751	0.016008	0.091143	0.196347	0	0	0	0	0	0	0		0	0	0	0	0	0	0		0	0	0	0	0	0	0
561	MRIZP	ZPL-620/1225_su	ex-YU		SEE_subpanel	460243	0.00736	0.00638	7.822e-05	0.00672	0.572362	0.055627	0.035514	0.031963	0.038819	0.265705	1e-05	0	0	0	0	0	0	0		0	0	0	0	0	0	0		0	0	0	0	0	0	0
562	MRIZP	ZPL-VI-23_O2	ex-YU		SEE_subpanel	460243	0.00427	0.00739	0	0.0078	1e-05	0.061622	0.139515	1e-05	0.436947	0.272056	0.08984	0	0	0	0	0	0	0		0	0	0	0	0	0	0		0	0	0	0	0	0	0
563	MRIZP	ZPL-VI-33_O2	ex-YU		SEE_subpanel	460243	0.00239	0.0033	0	0.00346	0.277735	0.078762	0.006657	0.185618	0.039473	0.411744	1e-05	0	0	0	0	0	0	0		0	0	0	0	0	0	0		0	0	0	0	0	0	0
564	MRIZP	ZPL-VI-35_O2	ex-YU		SEE_subpanel	460243	0.00393	0.00304	7.1701e-05	0.00323	0.11908	0.074331	0.014899	0.117838	0.092033	0.560176	0.021643	0	0	0	0	0	0	0		0	0	0	0	0	0	0		0	0	0	0	0	0	0
565	MRIZP	ZPL-VI-36_O2	ex-YU		SEE_subpanel	460243	0.0019	0.00283	0	0.00302	1.2e-05	1e-05	1e-05	0.999938	1e-05	1e-05	1e-05	0	0	0	1	0	0	0		0	0	0	1	0	0	0		0	0	0	1	0	0	0
566	MRIZP	ZPL-VI-37_O2	ex-YU		SEE_subpanel	460243	0.00409	0.00489	0	0.0052	0.119461	0.068228	0.038435	0.157233	0.065441	0.523398	0.027804	0	0	0	0	0	0	0		0	0	0	0	0	0	0		0	0	0	0	0	0	0
567	MRIZP	ZPL-VI-41_O2	ex-YU		SEE_subpanel	460243	0.00277	0.00295	0	0.00313	0.159464	0.016987	0.052739	0.181787	1e-05	0.551184	0.037829	0	0	0	0	0	0	0		0	0	0	0	0	0	0		0	0	0	0	0	0	0
568	MRIZP	ZPL-VI-45_O2	ex-YU		SEE_subpanel	460243	0.00502	0.00413	2.1728e-06	0.00442	0.786853	1e-05	0.016008	0.012165	0.048117	0.114486	0.022362	1	0	0	0	0	0	0		0	0	0	0	0	0	0		0	0	0	0	0	0	0
569	MRIZP	ZPL-VI-46_O2	ex-YU		SEE_subpanel	460243	0.00573	0.01293	9.9947e-05	0.01374	0.441068	0.046822	0.066842	1e-05	1e-05	0.422672	0.022576	0	0	0	0	0	0	0		0	0	0	0	0	0	0		0	0	0	0	0	0	0
570	MRIZP	ZPL-VI-47_O2	ex-YU		SEE_subpanel	460243	0.00309	0.00304	0	0.00324	0.107365	0.083635	0.047568	0.391139	1e-05	0.364065	0.006218	0	0	0	0	0	0	0		0	0	0	0	0	0	0		0	0	0	0	0	0	0
571	MRIZP	ZPL-VI-50_O2	ex-YU		SEE_subpanel	460243	0.01341	0.06395	0	0.06646	0.093291	0.094927	0.021435	0.357483	0.097391	0.335463	1e-05	0	0	0	0	0	0	0		0	0	0	0	0	0	0		0	0	0	0	0	0	0
572	MRIZP	ZPL-VI-88_O2	ex-YU		SEE_subpanel	460243	0.00265	0.00628	0	0.0067	0.080971	0.116762	0.049837	0.353879	0.083573	0.314967	1e-05	0	0	0	0	0	0	0		0	0	0	0	0	0	0		0	0	0	0	0	0	0
573	DROPS	11430	USA	Millet et al. (2016)		460243	0.0005584	0	3.0419e-05	3.2592e-05	1e-05	1e-05	1e-05	1e-05	0.352957	1e-05	0.646993	0	0	0	0	0	0	0		0	0	0	0	0	0	0		0	0	0	0	0	0	0
574	DROPS	A3	USA	Millet et al. (2016)		460243	0.03223	0	0.00665	0.00018155	0.031315	0.054179	0.002869	1e-05	0.631594	0.276492	0.00354	0	0	0	0	0	0	0		0	0	0	0	0	0	0		0	0	0	0	0	0	0
575	DROPS	A310	USA	Millet et al. (2016)		460243	0.00046714	0	0	9.5602e-05	1e-05	1e-05	1e-05	0.134195	0.093811	0.756202	0.015762	0	0	0	0	0	1	0		0	0	0	0	0	0	0		0	0	0	0	0	0	0
576	DROPS	A347	USA	Millet et al. (2016)		460243	0.00041717	0	0	9.7774e-05	1e-05	0.106562	0.003681	0.003245	0.063257	0.744641	0.078605	0	0	0	0	0	1	0		0	0	0	0	0	0	0		0	0	0	0	0	0	0
577	DROPS	A374	USA	Millet et al. (2016)		460243	0.00055188	0	0	4.1283e-05	1e-05	0.018069	1e-05	1e-05	1e-05	0.981881	1e-05	0	0	0	0	0	1	0		0	0	0	0	0	1	0		0	0	0	0	0	1	0
578	DROPS	A375	USA	Millet et al. (2016)		460243	0.00026508	0	0	6.301e-05	1e-05	0.017806	1e-05	1e-05	0.077449	0.904705	1e-05	0	0	0	0	0	1	0		0	0	0	0	0	1	0		0	0	0	0	0	1	0
579	DROPS	A554	USA	Millet et al. (2016)		460243	0.0003194	0	0	9.7774e-05	0.012626	0.020369	0.073404	1e-05	0.338018	0.522202	0.03337	0	0	0	0	0	0	0		0	0	0	0	0	0	0		0	0	0	0	0	0	0
580	DROPS	AS5707	USA	Millet et al. (2016)		460243	0.01	0	0.0013	0.00014576	0.046041	0.033197	0.516579	0.175141	1e-05	0.229021	1e-05	0	0	0	0	0	0	0		0	0	0	0	0	0	0		0	0	0	0	0	0	0
581	DROPS	B100	USA	Millet et al. (2016)		460243	0.00661	0	0.00101	0.00011962	0.105963	1e-05	0.057735	0.160018	0.488235	0.167422	0.020618	0	0	0	0	0	0	0		0	0	0	0	0	0	0		0	0	0	0	0	0	0
582	DROPS	B104	USA	Millet et al. (2016)		460243	0.00112	0	1.7382e-05	4.7802e-05	1e-05	0.55927	0.006389	0.177954	0.104698	0.133742	0.017937	0	0	0	0	0	0	0		0	0	0	0	0	0	0		0	0	0	0	0	0	0
583	DROPS	B105	USA	Millet et al. (2016)		460243	0.00545	0	0	0.00016513	1e-05	0.301346	0.009025	0.174246	0.015407	0.421587	0.078381	0	0	0	0	0	0	0		0	0	0	0	0	0	0		0	0	0	0	0	0	0
584	DROPS	B106	USA	Millet et al. (2016)		460243	0.00037806	0	0	7.3874e-05	0.152188	0.032332	0.300227	0.062496	0.033261	0.378172	0.041324	0	0	0	0	0	0	0		0	0	0	0	0	0	0		0	0	0	0	0	0	0
585	DROPS	B107	USA	Millet et al. (2016)		460243	0.02852	0	0.00456	0.00026411	1.2e-05	1e-05	0.053372	0.244168	0.023387	1e-05	0.679042	0	0	0	0	0	0	0		0	0	0	0	0	0	0		0	0	0	0	0	0	0
586	DROPS	B108	USA	Millet et al. (2016)		460243	0.00136	0	2.1728e-06	9.3429e-05	0.085824	0.054531	0.121105	0.109108	0.134404	0.482444	0.012583	0	0	0	0	0	0	0		0	0	0	0	0	0	0		0	0	0	0	0	0	0
587	DROPS	B109	USA	Millet et al. (2016)		460243	0.00018251	0	0	2.6073e-05	1e-05	0.905658	0.032589	0.044576	1e-05	0.017147	1e-05	0	1	0	0	0	0	0		0	1	0	0	0	0	0		0	1	0	0	0	0	0
588	DROPS	B110	USA	Millet et al. (2016)		460243	0.00022379	0	0	4.9974e-05	1e-05	0.554991	0.026617	0.133019	0.081185	0.139923	0.064254	0	0	0	0	0	0	0		0	0	0	0	0	0	0		0	0	0	0	0	0	0
589	DROPS	B113	USA	Millet et al. (2016)		460243	0.05619	0	0.01494	0.0003485	0.092459	0.044922	0.049209	0.219261	0.111195	0.456708	0.026246	0	0	0	0	0	0	0		0	0	0	0	0	0	0		0	0	0	0	0	0	0
590	DROPS	B14a	USA	Millet et al. (2016)		460243	0.00017599	0	0	1.5209e-05	1.2e-05	0.999932	1.2e-05	1e-05	1e-05	1.3e-05	1e-05	0	1	0	0	0	0	0		0	1	0	0	0	0	0		0	1	0	0	0	0	0
591	DROPS	B37	USA	Millet et al. (2016)		460243	0.00021293	0	0	4.3455e-05	1e-05	1e-05	1e-05	0.99994	1e-05	1e-05	1e-05	0	0	0	1	0	0	0		0	0	0	1	0	0	0		0	0	0	1	0	0	0
592	DROPS	B73	USA	Millet et al. (2016)		460243	0.00010647	0	0	2.39e-05	1e-05	0.99994	1e-05	1e-05	1e-05	1e-05	1e-05	0	1	0	0	0	0	0		0	1	0	0	0	0	0		0	1	0	0	0	0	0
593	DROPS	B84	USA	Millet et al. (2016)		460243	0.00154	0	1.9555e-05	3.0419e-05	1e-05	0.673765	1e-05	0.157008	0.031192	0.1298	0.008216	0	0	0	0	0	0	0		0	0	0	0	0	0	0		0	0	0	0	0	0	0
594	DROPS	B89	USA	Millet et al. (2016)		460243	0.01569	0.06947	1.3037e-05	0.07326	1e-05	0.033663	1e-05	0.031121	0.652664	0.216808	0.065725	0	0	0	0	0	0	0		0	0	0	0	0	0	0		0	0	0	0	0	0	0
595	DROPS	B97	USA	Millet et al. (2016)		460243	0.00041934	0	0	8.2565e-05	0.005283	0.101482	0.058411	0.094049	0.057162	0.637329	0.046285	0	0	0	0	0	0	0		0	0	0	0	0	0	0		0	0	0	0	0	0	0
596	DROPS	B98	USA	Millet et al. (2016)		460243	0.0003672	0	0	5.2146e-05	0.14884	0.058218	0.060725	0.066772	0.107896	0.487875	0.069673	0	0	0	0	0	0	0		0	0	0	0	0	0	0		0	0	0	0	0	0	0
597	DROPS	CO109	USA	Millet et al. (2016)		460243	0.00041283	0	0	9.1256e-05	0.077148	0.290584	1e-05	1e-05	0.000516	0.612993	0.018738	0	0	0	0	0	0	0		0	0	0	0	0	0	0		0	0	0	0	0	0	0
598	DROPS	CR1Ht	USA	Millet et al. (2016)		460243	0.01995	0	0.00458	0.0001768	1e-05	1e-05	0.747373	1e-05	1e-05	0.252577	1e-05	0	0	1	0	0	0	0		0	0	0	0	0	0	0		0	0	0	0	0	0	0
599	DROPS	D09	DE	Millet et al. (2016)		460243	0.00084303	0	0.0001434	8.0404e-05	1e-05	0.19275	0.044715	1e-05	0.084166	0.613517	0.064833	0	0	0	0	0	0	0		0	0	0	0	0	0	0		0	0	0	0	0	0	0
600	DROPS	DE811	USA	Millet et al. (2016)		460243	0.00088432	0	3.2591e-05	7.3876e-05	0.054416	0.456002	0.139276	0.234434	1.2e-05	0.11585	1e-05	0	0	0	0	0	0	0		0	0	0	0	0	0	0		0	0	0	0	0	0	0
601	DROPS	DK4676A	USA	Millet et al. (2016)		460243	0.0127	0	0.00588	0.00013769	1e-05	0.359505	0.007184	0.314111	0.120498	0.187935	0.010757	0	0	0	0	0	0	0		0	0	0	0	0	0	0		0	0	0	0	0	0	0
602	DROPS	DK78010	USA	Millet et al. (2016)		460243	0.01027	0	0.00395	4.5809e-05	1e-05	0.99994	1e-05	1e-05	1e-05	1e-05	1e-05	0	1	0	0	0	0	0		0	1	0	0	0	0	0		0	1	0	0	0	0	0
603	DROPS	DK78371A	USA	Millet et al. (2016)		460243	0.00026073	0	0	0.00012167	1e-05	1e-05	0.322986	0.000297	0.676677	1e-05	1e-05	0	0	0	0	0	0	0		0	0	0	0	0	0	0		0	0	0	0	0	0	0
604	DROPS	DKFAPW	USA	Millet et al. (2016)		460243	0.00976	0	0.00197	9.3613e-05	1e-05	0.530256	1e-05	0.469694	1e-05	1e-05	1e-05	0	0	0	0	0	0	0		0	0	0	0	0	0	0		0	0	0	0	0	0	0
605	DROPS	DKFBHJ	USA	Millet et al. (2016)		460243	0.00268	0	8.6911e-05	3.0421e-05	0.013229	0.566737	1e-05	0.13468	0.103018	0.132866	0.04946	0	0	0	0	0	0	0		0	0	0	0	0	0	0		0	0	0	0	0	0	0
606	DROPS	DKIBO2	USA	Millet et al. (2016)		460243	0.00020641	0	0	3.6937e-05	1e-05	1e-05	1e-05	1e-05	0.074757	0.212727	0.712476	0	0	0	0	0	0	1		0	0	0	0	0	0	0		0	0	0	0	0	0	0
607	DROPS	DKMBST	USA	Millet et al. (2016)		460243	0.00861	0	0.00236	0.00015681	1e-05	1e-05	0.105012	1.2e-05	0.894936	1e-05	1e-05	0	0	0	0	1	0	0		0	0	0	0	1	0	0		0	0	0	0	0	0	0
608	DROPS	EA1027	ESP	Millet et al. (2016)		460243	0.00095819	0	0	9.9947e-05	0.351684	0.015624	0.034815	0.188016	0.063039	0.343738	0.003083	0	0	0	0	0	0	0		0	0	0	0	0	0	0		0	0	0	0	0	0	0
609	DROPS	EA1163	ESP	Millet et al. (2016)		460243	0.00052798	0	0	5.2146e-05	0.030997	0.008425	0.040516	0.113374	0.183484	0.623194	1e-05	0	0	0	0	0	0	0		0	0	0	0	0	0	0		0	0	0	0	0	0	0
610	DROPS	EA3076	ESP	Millet et al. (2016)		460243	0.00054971	0	0	0.00011516	0.221087	1e-05	0.042984	0.206478	0.043993	0.469262	0.016186	0	0	0	0	0	0	0		0	0	0	0	0	0	0		0	0	0	0	0	0	0
611	DROPS	EC136	ESP	Millet et al. (2016)		460243	0.0003433	0	0	4.3455e-05	0.153074	0.604108	1e-05	0.011787	0.026008	0.197228	0.007785	0	0	0	0	0	0	0		0	0	0	0	0	0	0		0	0	0	0	0	0	0
612	DROPS	EC140	ESP	Millet et al. (2016)		460243	0.00028681	0	0	7.3874e-05	0.306184	0.413745	0.016242	0.092308	0.049765	0.121748	1e-05	0	0	0	0	0	0	0		0	0	0	0	0	0	0		0	0	0	0	0	0	0
613	DROPS	EC151	ESP	Millet et al. (2016)		460243	0.0005584	0	0.00011298	7.1709e-05	0.078932	0.561041	1e-05	0.106415	0.170176	0.083415	1e-05	0	0	0	0	0	0	0		0	0	0	0	0	0	0		0	0	0	0	0	0	0
614	DROPS	EC169	ESP	Millet et al. (2016)		460243	0.00141	0	0.00011298	9.1266e-05	0.162937	0.774156	0.03402	1e-05	1e-05	0.028858	1e-05	0	1	0	0	0	0	0		0	0	0	0	0	0	0		0	0	0	0	0	0	0
615	DROPS	EC175	ESP	Millet et al. (2016)		460243	0.00778	0	0.00204	0.00015023	0.093559	0.682441	1e-05	0.023368	0.026409	0.167971	0.006241	0	0	0	0	0	0	0		0	0	0	0	0	0	0		0	0	0	0	0	0	0
616	DROPS	EC232	ESP	Millet et al. (2016)		460243	0.00064097	0	0	8.9083e-05	0.326981	0.022542	0.028609	0.160155	0.087122	0.300837	0.073755	0	0	0	0	0	0	0		0	0	0	0	0	0	0		0	0	0	0	0	0	0
617	DROPS	EC242C	ESP	Millet et al. (2016)		460243	0.00024987	0	0	4.9974e-05	1e-05	0.0341	0.053178	0.234906	0.108617	1e-05	0.569178	0	0	0	0	0	0	0		0	0	0	0	0	0	0		0	0	0	0	0	0	0
618	DROPS	EC334	ESP	Millet et al. (2016)		460243	0.00064314	0	0	6.301e-05	0.061123	0.479015	0.023098	0.121391	0.022626	0.271281	0.021465	0	0	0	0	0	0	0		0	0	0	0	0	0	0		0	0	0	0	0	0	0
619	DROPS	EP10	ESP	Millet et al. (2016)		460243	0.00068225	0	0	8.6911e-05	0.222861	0.034478	0.053626	0.065184	1e-05	0.555658	0.068183	0	0	0	0	0	0	0		0	0	0	0	0	0	0		0	0	0	0	0	0	0
620	DROPS	EP2008-18	ESP	Millet et al. (2016)		460243	0.01596	0	0.00485	0.0002358	1e-05	1e-05	0.177376	0.059369	0.763216	1e-05	1e-05	0	0	0	0	1	0	0		0	0	0	0	0	0	0		0	0	0	0	0	0	0
621	DROPS	EP2008-22	ESP	Millet et al. (2016)		460243	0.00953	0	0.00353	9.594e-05	1e-05	1e-05	0.122094	0.04598	0.831886	1e-05	1e-05	0	0	0	0	1	0	0		0	0	0	0	1	0	0		0	0	0	0	0	0	0
622	DROPS	EP29	ESP	Millet et al. (2016)		460243	0.000239	0	0	5.8665e-05	0.01296	0.0616	0.007497	0.043527	0.239152	0.625604	0.009659	0	0	0	0	0	0	0		0	0	0	0	0	0	0		0	0	0	0	0	0	0
623	DROPS	EP51	ESP	Millet et al. (2016)		460243	0.0005823	0	0	0.00011516	0.124371	0.041739	0.121824	0.086486	0.065744	0.489786	0.07005	0	0	0	0	0	0	0		0	0	0	0	0	0	0		0	0	0	0	0	0	0
624	DROPS	EP52	ESP	Millet et al. (2016)		460243	0.00026073	0	0	7.3874e-05	1e-05	0.059063	0.024119	1e-05	0.165169	0.751619	1e-05	0	0	0	0	0	1	0		0	0	0	0	0	0	0		0	0	0	0	0	0	0
625	DROPS	EP55	ESP	Millet et al. (2016)		460243	0.00038023	0	0	0.00010212	0.047147	0.118411	0.045993	0.074566	0.090441	0.618979	0.004464	0	0	0	0	0	0	0		0	0	0	0	0	0	0		0	0	0	0	0	0	0
626	DROPS	EP67	ESP	Millet et al. (2016)		460243	0.00052364	0	0	0.00010647	0.238495	0.038467	0.097793	0.009538	0.08699	0.476815	0.051903	0	0	0	0	0	0	0		0	0	0	0	0	0	0		0	0	0	0	0	0	0
627	DROPS	EP72	ESP	Millet et al. (2016)		460243	0.00241	0	0.00018034	0.00010431	0.101923	0.123627	0.299774	0.018631	0.015767	0.400989	0.039289	0	0	0	0	0	0	0		0	0	0	0	0	0	0		0	0	0	0	0	0	0
628	DROPS	EP77	ESP	Millet et al. (2016)		460243	0.00906	0	0.00138	0.00013272	0.19807	0.020759	0.004595	0.09501	0.378139	0.265686	0.037741	0	0	0	0	0	0	0		0	0	0	0	0	0	0		0	0	0	0	0	0	0
629	DROPS	EZ11A	ESP	Millet et al. (2016)		460243	0.00083217	0	4.1283e-05	6.9531e-05	1e-05	0.191203	0.0546	0.044258	0.201941	0.484807	0.023181	0	0	0	0	0	0	0		0	0	0	0	0	0	0		0	0	0	0	0	0	0
630	DROPS	EZ18	ESP	Millet et al. (2016)		460243	0.00061924	0	0	0.00010429	0.072154	1e-05	0.154913	0.259493	0.124441	0.344693	0.044295	0	0	0	0	0	0	0		0	0	0	0	0	0	0		0	0	0	0	0	0	0
631	DROPS	EZ31	ESP	Millet et al. (2016)		460243	0.00015644	0	0	3.2591e-05	1e-05	0.917256	1e-05	0.042171	1e-05	0.040533	1e-05	0	1	0	0	0	0	0		0	1	0	0	0	0	0		0	1	0	0	0	0	0
632	DROPS	EZ34	ESP	Millet et al. (2016)		460243	0.00041065	0	0	0.00010647	1e-05	1e-05	1e-05	1e-05	0.99994	1e-05	1e-05	0	0	0	0	1	0	0		0	0	0	0	1	0	0		0	0	0	0	1	0	0
633	DROPS	EZ35	ESP	Millet et al. (2016)		460243	0.01414	0	0.00323	0.00017221	0.324171	0.151018	1e-05	0.141161	0.150593	0.221993	0.011055	0	0	0	0	0	0	0		0	0	0	0	0	0	0		0	0	0	0	0	0	0
634	DROPS	EZ36	ESP	Millet et al. (2016)		460243	0.02062	0	0.00332	0.00021364	0.148732	0.136429	0.039225	0.144265	0.22595	0.296801	0.008597	0	0	0	0	0	0	0		0	0	0	0	0	0	0		0	0	0	0	0	0	0
635	DROPS	EZ37	ESP	Millet et al. (2016)		460243	0.0001673	0	0	3.4764e-05	1e-05	0.99994	1e-05	1e-05	1e-05	1e-05	1e-05	0	1	0	0	0	0	0		0	1	0	0	0	0	0		0	1	0	0	0	0	0
636	DROPS	EZ38	ESP	Millet et al. (2016)		460243	0.00109	0	0	6.5183e-05	0.019617	0.417965	1e-05	0.155693	0.075857	0.279103	0.051754	0	0	0	0	0	0	0		0	0	0	0	0	0	0		0	0	0	0	0	0	0
637	DROPS	EZ40	ESP	Millet et al. (2016)		460243	0.02182	0	0.0044	0.00016804	1e-05	0.326879	1e-05	0.53839	0.011254	0.103116	0.02034	0	0	0	0	0	0	0		0	0	0	0	0	0	0		0	0	0	0	0	0	0
638	DROPS	EZ42	ESP	Millet et al. (2016)		460243	0.00659	0	0.00164	5.4409e-05	1e-05	0.543024	1e-05	0.373563	0.020071	0.045019	0.018303	0	0	0	0	0	0	0		0	0	0	0	0	0	0		0	0	0	0	0	0	0
639	DROPS	EZ47	ESP	Millet et al. (2016)		460243	0.0014	0	0	0.00011298	0.007225	0.166503	0.021814	0.22839	0.14885	0.427209	1e-05	0	0	0	0	0	0	0		0	0	0	0	0	0	0		0	0	0	0	0	0	0
640	DROPS	EZ48	ESP	Millet et al. (2016)		460243	0.01126	0	0.00244	0.00011326	1e-05	0.436479	0.004498	0.175415	0.088356	0.250773	0.044469	0	0	0	0	0	0	0		0	0	0	0	0	0	0		0	0	0	0	0	0	0
641	DROPS	F04401	FR	Millet et al. (2016)		460243	0.00352	0	0.00055188	5.6523e-05	1e-05	1e-05	1.4e-05	0.317206	1e-05	1e-05	0.682739	0	0	0	0	0	0	0		0	0	0	0	0	0	0		0	0	0	0	0	0	0
642	DROPS	F04402	FR	Millet et al. (2016)		460243	0.00301	0	0.0006301	3.4786e-05	1e-05	0.003679	1e-05	0.298462	1e-05	1e-05	0.697819	0	0	0	0	0	0	0		0	0	0	0	0	0	0		0	0	0	0	0	0	0
643	DROPS	F04701	FR	Millet et al. (2016)		460243	0.00126	0	0.00013037	6.7365e-05	1e-05	1e-05	0.818414	1e-05	0.181536	1e-05	1e-05	0	0	1	0	0	0	0		0	0	1	0	0	0	0		0	0	0	0	0	0	0
644	DROPS	F04702	FR	Millet et al. (2016)		460243	0.00724	0	0.00309	0.00011115	0.029725	1e-05	0.919613	1e-05	0.050622	1e-05	1e-05	0	0	1	0	0	0	0		0	0	1	0	0	0	0		0	0	1	0	0	0	0
645	DROPS	F05101	FR	Millet et al. (2016)		460243	0.0147	0	0.00308	0.00013295	1e-05	0.832357	1e-05	0.082995	0.04122	0.043398	1e-05	0	1	0	0	0	0	0		0	1	0	0	0	0	0		0	0	0	0	0	0	0
646	DROPS	F05404	FR	Millet et al. (2016)		460243	0.02591	0	0.00825	0.00022566	1e-05	0.27785	0.125696	0.023272	0.212495	0.00853	0.352146	0	0	0	0	0	0	0		0	0	0	0	0	0	0		0	0	0	0	0	0	0
647	DROPS	F1808	FR	Millet et al. (2016)		460243	0.00028463	0	0	4.5628e-05	0.039682	0.477047	1e-05	0.168195	1e-05	0.016832	0.298224	0	0	0	0	0	0	0		0	0	0	0	0	0	0		0	0	0	0	0	0	0
648	DROPS	F1890	FR	Millet et al. (2016)		460243	0.00024335	0	0	5.8665e-05	1e-05	1e-05	0.105266	1e-05	0.062785	0.123468	0.708451	0	0	0	0	0	0	1		0	0	0	0	0	0	0		0	0	0	0	0	0	0
649	DROPS	F218	FR	Millet et al. (2016)		460243	0.00040631	0	0	9.5602e-05	0.120549	0.018013	1e-05	0.114913	0.001359	0.709768	0.035389	0	0	0	0	0	1	0		0	0	0	0	0	0	0		0	0	0	0	0	0	0
650	DROPS	F252	FR	Millet et al. (2016)		460243	0.01385	0	0.0025	0.00019604	0.075699	0.040463	0.066472	1e-05	0.080743	0.646835	0.089778	0	0	0	0	0	0	0		0	0	0	0	0	0	0		0	0	0	0	0	0	0
651	DROPS	F353	FR	Millet et al. (2016)		460243	0.00985	0	0.00295	0.0001569	0.137971	1e-05	1e-05	0.036386	0.199843	0.00951	0.61627	0	0	0	0	0	0	0		0	0	0	0	0	0	0		0	0	0	0	0	0	0
652	DROPS	F354	FR	Millet et al. (2016)		460243	0.0012	0	5.8665e-05	7.1705e-05	0.272347	0.025849	0.140329	0.104649	0.035151	0.401136	0.02054	0	0	0	0	0	0	0		0	0	0	0	0	0	0		0	0	0	0	0	0	0
653	DROPS	F608	FR	Millet et al. (2016)		460243	0.00063227	0	7.822e-05	0.00010213	0.056738	0.009602	0.020775	0.134998	0.13452	0.611735	0.031631	0	0	0	0	0	0	0		0	0	0	0	0	0	0		0	0	0	0	0	0	0
654	DROPS	F618	FR	Millet et al. (2016)		460243	0.00438	0.0033	0	0.00365	1e-05	0.121739	1e-05	0.87213	1e-05	1e-05	0.006091	0	0	0	1	0	0	0		0	0	0	1	0	0	0		0	0	0	0	0	0	0
655	DROPS	F7001	FR	Millet et al. (2016)		460243	0.0004867	0	0	0.00013906	0.163839	0.049046	1e-05	0.237554	0.05853	0.46369	0.027332	0	0	0	0	0	0	0		0	0	0	0	0	0	0		0	0	0	0	0	0	0
656	DROPS	F7019	FR	Millet et al. (2016)		460243	0.00126	0	0.00049539	6.0868e-05	0.040115	0.476816	0.021394	0.012807	1e-05	0.441384	0.007475	0	0	0	0	0	0	0		0	0	0	0	0	0	0		0	0	0	0	0	0	0
657	DROPS	F7025	FR	Millet et al. (2016)		460243	0.00307	0	0.00069963	3.9137e-05	1e-05	0.637086	0.042334	0.092729	0.053222	0.150227	0.024392	0	0	0	0	0	0	0		0	0	0	0	0	0	0		0	0	0	0	0	0	0
658	DROPS	F7028	FR	Millet et al. (2016)		460243	0.00133	0	0.00041283	7.1731e-05	0.082953	0.165031	0.126852	0.206437	0.029871	0.335201	0.053655	0	0	0	0	0	0	0		0	0	0	0	0	0	0		0	0	0	0	0	0	0
659	DROPS	F7057	FR	Millet et al. (2016)		460243	0.01671	0	0.00277	0.00018956	0.103122	0.081953	0.134136	0.143314	0.01912	0.516909	0.001446	0	0	0	0	0	0	0		0	0	0	0	0	0	0		0	0	0	0	0	0	0
660	DROPS	F7058	FR	Millet et al. (2016)		460243	0.02055	0	0.0052	0.00018347	0.093779	0.105049	0.117366	0.192594	1e-05	0.479252	0.01195	0	0	0	0	0	0	0		0	0	0	0	0	0	0		0	0	0	0	0	0	0
661	DROPS	F7081	FR	Millet et al. (2016)		460243	0.00091691	0	1.5209e-05	6.953e-05	0.070027	0.251835	0.050286	0.087031	1e-05	0.494894	0.045917	0	0	0	0	0	0	0		0	0	0	0	0	0	0		0	0	0	0	0	0	0
662	DROPS	F7082	FR	Millet et al. (2016)		460243	0.00242	0	0.00043455	8.6948e-05	0.081002	0.208253	0.06463	0.087768	1e-05	0.514123	0.044214	0	0	0	0	0	0	0		0	0	0	0	0	0	0		0	0	0	0	0	0	0
663	DROPS	F712	FR	Millet et al. (2016)		460243	0.00763	0	1.7382e-05	0.00024553	0.161259	0.058297	0.001087	0.169299	0.040336	0.564999	0.004722	0	0	0	0	0	0	0		0	0	0	0	0	0	0		0	0	0	0	0	0	0
664	DROPS	F748	FR	Millet et al. (2016)		460243	0.00038675	0	0	8.9083e-05	1e-05	1e-05	0.838089	0.161861	1e-05	1e-05	1e-05	0	0	1	0	0	0	0		0	0	1	0	0	0	0		0	0	0	0	0	0	0
665	DROPS	F752	FR	Millet et al. (2016)		460243	0.00205	0	0.00035199	7.6074e-05	0.032215	0.167901	0.068636	0.307219	0.158087	0.204753	0.061188	0	0	0	0	0	0	0		0	0	0	0	0	0	0		0	0	0	0	0	0	0
666	DROPS	F816	FR	Millet et al. (2016)		460243	0.00071484	0	0.00029332	8.6936e-05	0.112441	0.008202	0.694971	1e-05	0.039226	0.143376	0.001775	0	0	0	0	0	0	0		0	0	0	0	0	0	0		0	0	0	0	0	0	0
667	DROPS	F838	FR	Millet et al. (2016)		460243	0.00069963	0	0	5.6492e-05	0.036087	0.101578	0.08132	0.252556	0.088244	0.421875	0.01834	0	0	0	0	0	0	0		0	0	0	0	0	0	0		0	0	0	0	0	0	0
668	DROPS	F874	FR	Millet et al. (2016)		460243	0.00089952	0	4.3455e-06	0.00010864	0.353174	1e-05	1e-05	1e-05	0.194443	0.419097	0.033255	0	0	0	0	0	0	0		0	0	0	0	0	0	0		0	0	0	0	0	0	0
669	DROPS	F888	FR	Millet et al. (2016)		460243	0.00106	0	6.0837e-05	5.6495e-05	0.041217	0.163136	0.019161	0.120778	0.108163	0.499601	0.047944	0	0	0	0	0	0	0		0	0	0	0	0	0	0		0	0	0	0	0	0	0
670	DROPS	F894	FR	Millet et al. (2016)		460243	0.00336	0	0.00078002	9.7851e-05	1e-05	0.190437	1e-05	0.79079	1e-05	1e-05	0.018733	0	0	0	1	0	0	0		0	0	0	0	0	0	0		0	0	0	0	0	0	0
671	DROPS	F908	FR	Millet et al. (2016)		460243	0.00483	0	0.00061055	0.00011958	0.220667	0.061533	0.005111	0.055708	0.128801	0.524529	0.003651	0	0	0	0	0	0	0		0	0	0	0	0	0	0		0	0	0	0	0	0	0
672	DROPS	F912	FR	Millet et al. (2016)		460243	0.0163	0	0.00568	0.00012674	1e-05	0.112862	1e-05	0.135109	1e-05	0.193776	0.558223	0	0	0	0	0	0	0		0	0	0	0	0	0	0		0	0	0	0	0	0	0
673	DROPS	F918	FR	Millet et al. (2016)		460243	0.0093	0	0.00338	9.5926e-05	1e-05	0.184033	0.002496	0.628432	1e-05	0.179967	0.005052	0	0	0	0	0	0	0		0	0	0	0	0	0	0		0	0	0	0	0	0	0
674	DROPS	F922	FR	Millet et al. (2016)		460243	0.00773	0	0.00184	0.00010884	0.143906	0.00549	1e-05	0.112602	0.149985	0.402188	0.185819	0	0	0	0	0	0	0		0	0	0	0	0	0	0		0	0	0	0	0	0	0
675	DROPS	F924	FR	Millet et al. (2016)		460243	0.00686	0	0.0016	6.0935e-05	1e-05	0.45793	0.045559	0.193217	0.023371	0.23913	0.040783	0	0	0	0	0	0	0		0	0	0	0	0	0	0		0	0	0	0	0	0	0
676	DROPS	F98902	FR	Millet et al. (2016)		460243	0.00461	0	0.00026508	8.476e-05	1e-05	0.505141	1e-05	1e-05	0.056113	1e-05	0.438706	0	0	0	0	0	0	0		0	0	0	0	0	0	0		0	0	0	0	0	0	0
677	DROPS	FP1	FR	Millet et al. (2016)		460243	0.00063662	0	0	8.4738e-05	0.266736	0.174008	0.055271	0.11625	0.068946	0.271511	0.047277	0	0	0	0	0	0	0		0	0	0	0	0	0	0		0	0	0	0	0	0	0
678	DROPS	FR697	FR	Millet et al. (2016)		460243	0.01658	0	0.00394	0.0002574	1e-05	1e-05	0.782946	1e-05	0.217004	1e-05	1e-05	0	0	1	0	0	0	0		0	0	0	0	0	0	0		0	0	0	0	0	0	0
679	DROPS	H99	USA	Millet et al. (2016)		460243	0.00047801	0	0	7.1701e-05	0.096663	1e-05	0.099984	0.080394	0.486528	0.220032	0.016389	0	0	0	0	0	0	0		0	0	0	0	0	0	0		0	0	0	0	0	0	0
680	DROPS	HMV5301	HUN	Millet et al. (2016)		460243	0.00468	0	0.00071049	9.3495e-05	0.050906	0.014289	0.017312	0.115148	0.016353	1e-05	0.785983	0	0	0	0	0	0	1		0	0	0	0	0	0	0		0	0	0	0	0	0	0
681	DROPS	HMV5325	HUN	Millet et al. (2016)		460243	0.00075612	0	0.0001434	3.9115e-05	0.090681	0.341334	0.052776	0.182359	0.131854	0.160528	0.040467	0	0	0	0	0	0	0		0	0	0	0	0	0	0		0	0	0	0	0	0	0
682	DROPS	HMV5343	HUN	Millet et al. (2016)		460243	0.00146	0	0.00023683	5.2159e-05	1e-05	0.338046	0.175605	0.486309	1e-05	1e-05	1e-05	0	0	0	0	0	0	0		0	0	0	0	0	0	0		0	0	0	0	0	0	0
683	DROPS	HMV5347	HUN	Millet et al. (2016)		460243	0.0001673	0	0	2.8246e-05	0.029913	0.702377	1e-05	0.042136	0.085055	0.095081	0.045429	0	1	0	0	0	0	0		0	0	0	0	0	0	0		0	0	0	0	0	0	0
684	DROPS	HMV5405	HUN	Millet et al. (2016)		460243	0.00015427	0	0	3.0419e-05	1e-05	0.293029	0.011753	0.290847	0.011773	1e-05	0.392578	0	0	0	0	0	0	0		0	0	0	0	0	0	0		0	0	0	0	0	0	0
685	DROPS	HMV5409	HUN	Millet et al. (2016)		460243	0.01846	0	0.00658	0.00013342	0.039323	0.250852	0.170257	0.49032	1e-05	0.049228	1e-05	0	0	0	0	0	0	0		0	0	0	0	0	0	0		0	0	0	0	0	0	0
686	DROPS	HMV5422	HUN	Millet et al. (2016)		460243	0.00038023	0	1.0864e-05	6.9529e-05	0.028556	0.301575	0.081324	0.284781	0.195207	0.047251	0.061307	0	0	0	0	0	0	0		0	0	0	0	0	0	0		0	0	0	0	0	0	0
687	DROPS	HMV5502	HUN	Millet et al. (2016)		460243	0.00303	0	0.00078437	4.3489e-05	0.00193	0.134037	1e-05	0.510882	1e-05	1e-05	0.353121	0	0	0	0	0	0	0		0	0	0	0	0	0	0		0	0	0	0	0	0	0
688	DROPS	I198	USA	Millet et al. (2016)		460243	0.00059534	0	0	0.00010212	1e-05	0.131898	0.063183	0.000386	0.080498	0.644546	0.079479	0	0	0	0	0	0	0		0	0	0	0	0	0	0		0	0	0	0	0	0	0
689	DROPS	I205	USA	Millet et al. (2016)		460243	0.00019772	0	0	8.0392e-05	1e-05	0.03215	1e-05	0.333124	0.418014	0.216682	1e-05	0	0	0	0	0	0	0		0	0	0	0	0	0	0		0	0	0	0	0	0	0
690	DROPS	I211	USA	Millet et al. (2016)		460243	0.00032809	0	0	5.8665e-05	0.060396	0.078216	0.041964	0.049004	0.12753	0.580249	0.06264	0	0	0	0	0	0	0		0	0	0	0	0	0	0		0	0	0	0	0	0	0
691	DROPS	I238	USA	Millet et al. (2016)		460243	0.00039979	0	0	8.6911e-05	0.04051	0.083935	0.028394	0.082537	0.123293	0.561689	0.079641	0	0	0	0	0	0	0		0	0	0	0	0	0	0		0	0	0	0	0	0	0
692	DROPS	I242	USA	Millet et al. (2016)		460243	0.000415	0	0	8.6911e-05	0.009024	0.189887	0.032773	0.023069	0.097923	0.58929	0.058034	0	0	0	0	0	0	0		0	0	0	0	0	0	0		0	0	0	0	0	0	0
693	DROPS	I261	USA	Millet et al. (2016)		460243	0.00841	0	0.00059534	8.2614e-05	0.00402	0.075266	0.070153	0.134934	0.107047	0.582898	0.025682	0	0	0	0	0	0	0		0	0	0	0	0	0	0		0	0	0	0	0	0	0
694	DROPS	I267	USA	Millet et al. (2016)		460243	0.00033678	0	0	8.6911e-05	0.016547	0.161844	0.030009	0.001048	0.090303	0.606811	0.093437	0	0	0	0	0	0	0		0	0	0	0	0	0	0		0	0	0	0	0	0	0
695	DROPS	IDT	USA	Millet et al. (2016)		460243	0.00026073	0	0	4.5628e-05	1e-05	0.061673	0.146182	0.002252	0.077013	0.603957	0.108914	0	0	0	0	0	0	0		0	0	0	0	0	0	0		0	0	0	0	0	0	0
696	DROPS	LAN496	USA	Millet et al. (2016)		460243	0.0022	0	0.00033026	0.00011737	0.128768	0.000279	0.282707	0.242451	0.038725	0.294832	0.01224	0	0	0	0	0	0	0		0	0	0	0	0	0	0		0	0	0	0	0	0	0
697	DROPS	LH123Ht	USA	Millet et al. (2016)		460243	0.00727	0	0.00076047	0.00016091	1e-05	0.068638	0.320189	0.080204	0.530939	1e-05	1e-05	0	0	0	0	0	0	0		0	0	0	0	0	0	0		0	0	0	0	0	0	0
698	DROPS	LH145	USA	Millet et al. (2016)		460243	0.00483	0	0.00089083	5.2193e-05	1e-05	0.734436	1e-05	0.080699	1e-05	0.164592	0.020244	0	1	0	0	0	0	0		0	0	0	0	0	0	0		0	0	0	0	0	0	0
699	DROPS	LH39	USA	Millet et al. (2016)		460243	0.00078654	0	8.0392e-05	8.9091e-05	1e-05	1e-05	1e-05	1e-05	0.99994	1e-05	1e-05	0	0	0	0	1	0	0		0	0	0	0	1	0	0		0	0	0	0	1	0	0
700	DROPS	LH59	USA	Millet et al. (2016)		460243	0.00661	0	0.00216	8.7099e-05	1e-05	1e-05	0.844814	1e-05	0.155136	1e-05	1e-05	0	0	1	0	0	0	0		0	0	1	0	0	0	0		0	0	0	0	0	0	0
701	DROPS	LH60	USA	Millet et al. (2016)		460243	0.00359	0	0.0007496	7.3929e-05	0.004155	0.022364	0.620959	0.039849	0.033802	0.257492	0.021378	0	0	0	0	0	0	0		0	0	0	0	0	0	0		0	0	0	0	0	0	0
702	DROPS	LH65	USA	Millet et al. (2016)		460243	0.00047149	0	2.1728e-06	6.5183e-05	1e-05	1e-05	0.99994	1e-05	1e-05	1e-05	1e-05	0	0	1	0	0	0	0		0	0	1	0	0	0	0		0	0	1	0	0	0	0
703	DROPS	LH74	USA	Millet et al. (2016)		460243	0.00222	0	0.00079089	6.306e-05	1e-05	0.99994	1e-05	1e-05	1e-05	1e-05	1e-05	0	1	0	0	0	0	0		0	1	0	0	0	0	0		0	1	0	0	0	0	0
704	DROPS	LH82	USA	Millet et al. (2016)		460243	0.00143	0	0.00030201	5.4336e-05	1e-05	0.026727	0.049801	0.015117	1e-05	0.639522	0.268812	0	0	0	0	0	0	0		0	0	0	0	0	0	0		0	0	0	0	0	0	0
705	DROPS	LH93	USA	Millet et al. (2016)		460243	0.00331	0	0.00095384	0.00011309	0.150659	0.02468	0.077279	0.128223	0.230514	0.325221	0.063423	0	0	0	0	0	0	0		0	0	0	0	0	0	0		0	0	0	0	0	0	0
706	DROPS	Lo1016	IT	Millet et al. (2016)		460243	0.00032374	0	0	3.0419e-05	0.008341	0.517674	0.01485	0.245215	0.084059	0.129851	1e-05	0	0	0	0	0	0	0		0	0	0	0	0	0	0		0	0	0	0	0	0	0
707	DROPS	Lo1026	IT	Millet et al. (2016)		460243	0.00706	0	0.00164	4.7879e-05	1e-05	0.797161	0.032959	0.118603	0.001521	0.049736	1e-05	0	1	0	0	0	0	0		0	0	0	0	0	0	0		0	0	0	0	0	0	0
708	DROPS	Lo1035	IT	Millet et al. (2016)		460243	0.00048887	0	0	5.4319e-05	0.030792	0.304559	0.210536	0.295041	0.059002	0.10006	1e-05	0	0	0	0	0	0	0		0	0	0	0	0	0	0		0	0	0	0	0	0	0
709	DROPS	Lo1038	IT	Millet et al. (2016)		460243	0.00642	0	0.00182	0.00011754	0.040176	0.012696	0.05111	0.125402	0.237568	0.479546	0.053502	0	0	0	0	0	0	0		0	0	0	0	0	0	0		0	0	0	0	0	0	0
710	DROPS	Lo1056	IT	Millet et al. (2016)		460243	0.01442	0	0.00239	0.00015246	0.070433	0.038887	0.536761	0.317968	0.035932	1e-05	1e-05	0	0	0	0	0	0	0		0	0	0	0	0	0	0		0	0	0	0	0	0	0
711	DROPS	Lo1063	IT	Millet et al. (2016)		460243	0.00166	0	0	4.1283e-05	1e-05	0.216089	0.093036	0.634587	1e-05	1e-05	0.056259	0	0	0	0	0	0	0		0	0	0	0	0	0	0		0	0	0	0	0	0	0
712	DROPS	Lo1087	IT	Millet et al. (2016)		460243	0.00030853	0	0	2.39e-05	1e-05	0.504703	0.070928	0.301763	0.122575	1e-05	1e-05	0	0	0	0	0	0	0		0	0	0	0	0	0	0		0	0	0	0	0	0	0
713	DROPS	Lo1094	IT	Millet et al. (2016)		460243	0.00161	0	0	4.5628e-05	1e-05	0.535988	1e-05	0.376061	0.08791	1e-05	1e-05	0	0	0	0	0	0	0		0	0	0	0	0	0	0		0	0	0	0	0	0	0
714	DROPS	Lo1095	IT	Millet et al. (2016)		460243	0.00038458	0	0	2.8246e-05	1e-05	0.09879	0.071175	0.341122	0.218052	1e-05	0.27084	0	0	0	0	0	0	0		0	0	0	0	0	0	0		0	0	0	0	0	0	0
715	DROPS	Lo1101	IT	Millet et al. (2016)		460243	0.00021293	0	0	3.6937e-05	1e-05	0.975565	1e-05	0.024385	1e-05	1e-05	1e-05	0	1	0	0	0	0	0		0	1	0	0	0	0	0		0	1	0	0	0	0	0
716	DROPS	Lo1106	IT	Millet et al. (2016)		460243	0.01486	0	0.00512	7.8622e-05	1e-05	0.754235	1e-05	0.17142	0.043032	1e-05	0.031283	0	1	0	0	0	0	0		0	0	0	0	0	0	0		0	0	0	0	0	0	0
717	DROPS	Lo1123	IT	Millet et al. (2016)		460243	0.0026	0	0.0007496	3.479e-05	1e-05	0.3796	1e-05	0.387993	1e-05	1e-05	0.232367	0	0	0	0	0	0	0		0	0	0	0	0	0	0		0	0	0	0	0	0	0
718	DROPS	Lo1124	IT	Millet et al. (2016)		460243	0.00368	0	0.00054536	6.9566e-05	1e-05	0.033727	0.758125	0.198799	0.00102	1e-05	0.00831	0	0	1	0	0	0	0		0	0	0	0	0	0	0		0	0	0	0	0	0	0
719	DROPS	Lo1130	IT	Millet et al. (2016)		460243	0.00158	0	0.00013471	3.9115e-05	1e-05	0.110382	0.11853	0.384643	0.096591	1e-05	0.289835	0	0	0	0	0	0	0		0	0	0	0	0	0	0		0	0	0	0	0	0	0
720	DROPS	Lo1172	IT	Millet et al. (2016)		460243	0.00597	0	0.00040413	8.9119e-05	0.30938	0.08399	0.081354	0.355522	1e-05	0.111534	0.058211	0	0	0	0	0	0	0		0	0	0	0	0	0	0		0	0	0	0	0	0	0
721	DROPS	Lo1180	IT	Millet et al. (2016)		460243	0.00082782	0	6.5183e-06	4.9974e-05	0.100808	1e-05	0.025462	0.294998	0.080568	1e-05	0.498144	0	0	0	0	0	0	0		0	0	0	0	0	0	0		0	0	0	0	0	0	0
722	DROPS	Lo1187	IT	Millet et al. (2016)		460243	0.00742	0	0.00221	0.00010888	1e-05	0.81428	1e-05	0.149664	1e-05	1e-05	0.036015	0	1	0	0	0	0	0		0	1	0	0	0	0	0		0	0	0	0	0	0	0
723	DROPS	Lo1199	IT	Millet et al. (2016)		460243	0.02478	0	0.01215	0.00020675	1e-05	0.77705	1e-05	0.169255	0.053656	1e-05	1e-05	0	1	0	0	0	0	0		0	0	0	0	0	0	0		0	0	0	0	0	0	0
724	DROPS	Lo1203	IT	Millet et al. (2016)		460243	0.00643	0	0.0008061	9.3504e-05	1.6e-05	0.178415	0.084374	0.441441	0.137181	1e-05	0.158563	0	0	0	0	0	0	0		0	0	0	0	0	0	0		0	0	0	0	0	0	0
725	DROPS	Lo1223	IT	Millet et al. (2016)		460243	0.01022	0	0.00422	0.00010037	1e-05	0.574427	1e-05	0.286248	0.010913	1e-05	0.128382	0	0	0	0	0	0	0		0	0	0	0	0	0	0		0	0	0	0	0	0	0
726	DROPS	Lo1242	IT	Millet et al. (2016)		460243	0.01749	0	0.0041	9.8177e-05	1e-05	0.054416	0.411521	0.136949	0.028107	1e-05	0.368988	0	0	0	0	0	0	0		0	0	0	0	0	0	0		0	0	0	0	0	0	0
727	DROPS	Lo1251	IT	Millet et al. (2016)		460243	0.01832	0	0.00911	0.00019954	1e-05	0.452672	0.148218	0.236101	1e-05	1e-05	0.162978	0	0	0	0	0	0	0		0	0	0	0	0	0	0		0	0	0	0	0	0	0
728	DROPS	Lo1253	IT	Millet et al. (2016)		460243	0.0056	0	0.0023	5.2266e-05	1e-05	0.243025	0.121701	0.36773	0.015816	1e-05	0.251708	0	0	0	0	0	0	0		0	0	0	0	0	0	0		0	0	0	0	0	0	0
729	DROPS	Lo1261	IT	Millet et al. (2016)		460243	0.00296	0	0.00073439	4.1313e-05	1e-05	0.99994	1e-05	1e-05	1e-05	1e-05	1e-05	0	1	0	0	0	0	0		0	1	0	0	0	0	0		0	1	0	0	0	0	0
730	DROPS	Lo1266	IT	Millet et al. (2016)		460243	0.01311	0	0.00449	5.8929e-05	1e-05	0.246218	0.024235	0.475944	1e-05	1e-05	0.253573	0	0	0	0	0	0	0		0	0	0	0	0	0	0		0	0	0	0	0	0	0
731	DROPS	Lo1270	IT	Millet et al. (2016)		460243	0.00269	0	0.00055406	7.1741e-05	1e-05	0.07181	0.510311	0.292814	0.088127	1e-05	0.036917	0	0	0	0	0	0	0		0	0	0	0	0	0	0		0	0	0	0	0	0	0
732	DROPS	Lo1273	IT	Millet et al. (2016)		460243	0.0035	0	0.00045411	4.7823e-05	0.016948	0.252185	0.065529	0.396215	0.043146	1e-05	0.225967	0	0	0	0	0	0	0		0	0	0	0	0	0	0		0	0	0	0	0	0	0
733	DROPS	Lo1274	IT	Millet et al. (2016)		460243	0.01262	0	0.00515	0.00010483	1e-05	0.128295	0.521465	0.330398	1e-05	1e-05	0.019811	0	0	0	0	0	0	0		0	0	0	0	0	0	0		0	0	0	0	0	0	0
734	DROPS	Lo1280	IT	Millet et al. (2016)		460243	0.001	0	2.1728e-06	2.39e-05	1e-05	0.10363	0.303599	0.454465	0.067366	1e-05	0.07092	0	0	0	0	0	0	0		0	0	0	0	0	0	0		0	0	0	0	0	0	0
735	DROPS	Lo1282	IT	Millet et al. (2016)		460243	0.01042	0	0.00472	8.514e-05	1e-05	0.162828	0.245937	0.436615	0.012667	1e-05	0.141933	0	0	0	0	0	0	0		0	0	0	0	0	0	0		0	0	0	0	0	0	0
736	DROPS	Lo1284	IT	Millet et al. (2016)		460243	0.00098644	0	0	3.911e-05	1e-05	0.202595	0.190387	0.476936	1e-05	1e-05	0.130052	0	0	0	0	0	0	0		0	0	0	0	0	0	0		0	0	0	0	0	0	0
737	DROPS	Lo1288	IT	Millet et al. (2016)		460243	0.00416	0	0.00124	9.7895e-05	1e-05	0.036407	0.490559	0.290851	0.059392	1e-05	0.122772	0	0	0	0	0	0	0		0	0	0	0	0	0	0		0	0	0	0	0	0	0
738	DROPS	Lo1290	IT	Millet et al. (2016)		460243	0.00015644	0	0	2.8246e-05	1e-05	0.070374	0.334604	0.489524	0.011341	1e-05	0.094137	0	0	0	0	0	0	0		0	0	0	0	0	0	0		0	0	0	0	0	0	0
739	DROPS	Lo1301	IT	Millet et al. (2016)		460243	0.00545	0	0.00286	4.7938e-05	1e-05	0.71496	1e-05	0.27078	0.01422	1e-05	1e-05	0	1	0	0	0	0	0		0	0	0	0	0	0	0		0	0	0	0	0	0	0
740	DROPS	Lo904	IT	Millet et al. (2016)		460243	0.00013906	0	0	1.9555e-05	1e-05	0.99994	1e-05	1e-05	1e-05	1e-05	1e-05	0	1	0	0	0	0	0		0	1	0	0	0	0	0		0	1	0	0	0	0	0
741	DROPS	Lp5	USA	Millet et al. (2016)		460243	0.01047	0	0.00038241	0.00014128	0.042075	0.84318	1e-05	0.056626	0.033789	0.02431	1e-05	0	1	0	0	0	0	0		0	1	0	0	0	0	0		0	0	0	0	0	0	0
742	DROPS	ML606	USA	Millet et al. (2016)		460243	0.00046714	0	0	6.5183e-05	1e-05	1e-05	1e-05	0.027858	0.972092	1e-05	1e-05	0	0	0	0	1	0	0		0	0	0	0	1	0	0		0	0	0	0	1	0	0
743	DROPS	Mo15W	USA	Millet et al. (2016)		460243	0.00052364	0	0	6.5183e-05	0.052406	0.034655	0.085407	0.087098	0.047621	0.65877	0.034043	0	0	0	0	0	0	0		0	0	0	0	0	0	0		0	0	0	0	0	0	0
744	DROPS	Mo17	USA	Millet et al. (2016)		460243	0.0007735	0	0.00019555	6.3023e-05	1e-05	1e-05	0.999936	1.4e-05	1e-05	1e-05	1e-05	0	0	1	0	0	0	0		0	0	1	0	0	0	0		0	0	1	0	0	0	0
745	DROPS	MS153	USA	Millet et al. (2016)		460243	0.00199	0	0.00010647	0.00011517	0.063679	0.047543	0.062769	0.054131	0.114119	0.618149	0.039611	0	0	0	0	0	0	0		0	0	0	0	0	0	0		0	0	0	0	0	0	0
746	DROPS	MS71	USA	Millet et al. (2016)		460243	0.00963	0	0.00272	0.00010893	0.026239	0.040277	1e-05	0.229328	0.020061	0.64316	0.040925	0	0	0	0	0	0	0		0	0	0	0	0	0	0		0	0	0	0	0	0	0
747	DROPS	N16	USA	Millet et al. (2016)		460243	0.00052146	0	0	5.8665e-05	0.024223	0.076918	0.038245	0.07471	0.037727	0.713121	0.035056	0	0	0	0	0	1	0		0	0	0	0	0	0	0		0	0	0	0	0	0	0
748	DROPS	N192	USA	Millet et al. (2016)		460243	0.00020641	0	0	3.0419e-05	1e-05	0.99994	1e-05	1e-05	1e-05	1e-05	1e-05	0	1	0	0	0	0	0		0	1	0	0	0	0	0		0	1	0	0	0	0	0
749	DROPS	N22	USA	Millet et al. (2016)		460243	0.00048235	0	0	8.0392e-05	1e-05	0.078983	0.187183	0.052492	0.133956	0.469858	0.077517	0	0	0	0	0	0	0		0	0	0	0	0	0	0		0	0	0	0	0	0	0
750	DROPS	N25	USA	Millet et al. (2016)		460243	0.00035633	0	0	6.301e-05	0.125894	0.130412	0.052147	0.113541	0.094721	0.432597	0.050689	0	0	0	0	0	0	0		0	0	0	0	0	0	0		0	0	0	0	0	0	0
751	DROPS	N6	USA	Millet et al. (2016)		460243	0.00134	0	0	0.00017382	0.107294	0.028068	0.001005	0.183489	0.138995	0.508954	0.032194	0	0	0	0	0	0	0		0	0	0	0	0	0	0		0	0	0	0	0	0	0
752	DROPS	NC290	USA	Millet et al. (2016)		460243	0.0008539	0	0	9.7774e-05	0.141012	0.003427	0.364396	0.231772	0.005185	0.254197	1e-05	0	0	0	0	0	0	0		0	0	0	0	0	0	0		0	0	0	0	0	0	0
753	DROPS	NC358	USA	Millet et al. (2016)		460243	0.00080175	0	0	0.00010429	0.094364	0.015945	0.051502	0.17348	1e-05	0.661229	0.003469	0	0	0	0	0	0	0		0	0	0	0	0	0	0		0	0	0	0	0	0	0
754	DROPS	NDB8	USA	Millet et al. (2016)		460243	0.00037154	0	0	9.9947e-05	0.085559	0.083233	0.085742	0.031729	1e-05	0.619083	0.094644	0	0	0	0	0	0	0		0	0	0	0	0	0	0		0	0	0	0	0	0	0
755	DROPS	NK764	USA	Millet et al. (2016)		460243	0.00418	0	0.00145	6.0926e-05	0.024617	0.907361	0.01207	1e-05	0.009744	0.046188	1e-05	0	1	0	0	0	0	0		0	1	0	0	0	0	0		0	1	0	0	0	0	0
756	DROPS	NK807	USA	Millet et al. (2016)		460243	0.00349	0	0.00041065	9.5641e-05	0.046221	0.087453	0.037161	0.658561	1e-05	0.170584	1e-05	0	0	0	0	0	0	0		0	0	0	0	0	0	0		0	0	0	0	0	0	0
757	DROPS	NQ508	USA	Millet et al. (2016)		460243	0.00536	0	0.00091039	0.00010004	1.3e-05	0.036622	1.8e-05	0.275196	1e-05	1e-05	0.688131	0	0	0	0	0	0	0		0	0	0	0	0	0	0		0	0	0	0	0	0	0
758	DROPS	NS501	USA	Millet et al. (2016)		460243	0.03988	0	0.01139	0.00022857	1e-05	0.419585	1e-05	1e-05	1e-05	1e-05	0.580365	0	0	0	0	0	0	0		0	0	0	0	0	0	0		0	0	0	0	0	0	0
759	DROPS	NS701	USA	Millet et al. (2016)		460243	0.00030419	0	0	5.6492e-05	1e-05	0.99994	1e-05	1e-05	1e-05	1e-05	1e-05	0	1	0	0	0	0	0		0	1	0	0	0	0	0		0	1	0	0	0	0	0
760	DROPS	Oh02	USA	Millet et al. (2016)		460243	0.00033026	0	0	4.5628e-05	0.063109	0.055891	0.035968	0.171149	0.131259	0.520064	0.02256	0	0	0	0	0	0	0		0	0	0	0	0	0	0		0	0	0	0	0	0	0
761	DROPS	Oh33	USA	Millet et al. (2016)		460243	0.00068442	0	0	6.9528e-05	0.023549	0.062922	0.06899	0.085299	0.132263	0.560245	0.066732	0	0	0	0	0	0	0		0	0	0	0	0	0	0		0	0	0	0	0	0	0
762	DROPS	Oh40B	USA	Millet et al. (2016)		460243	0.00044976	0	0	0.00015861	0.177596	1e-05	0.056364	0.185907	0.580099	1.4e-05	1e-05	0	0	0	0	0	0	0		0	0	0	0	0	0	0		0	0	0	0	0	0	0
763	DROPS	Oh43	USA	Millet et al. (2016)		460243	0.0002716	0	0	0.00011081	1e-05	1e-05	1e-05	1e-05	0.99994	1e-05	1e-05	0	0	0	0	1	0	0		0	0	0	0	1	0	0		0	0	0	0	1	0	0
764	DROPS	Os426	USA	Millet et al. (2016)		460243	0.00521	0	0	0.0001912	0.005741	0.093449	0.052033	0.106612	0.082622	0.607475	0.052069	0	0	0	0	0	0	0		0	0	0	0	0	0	0		0	0	0	0	0	0	0
765	DROPS	P465P	ARG	Millet et al. (2016)		460243	0.00831	0	0.00108	0.00011963	0.177732	0.017292	0.009736	0.10002	0.43829	0.25692	1e-05	0	0	0	0	0	0	0		0	0	0	0	0	0	0		0	0	0	0	0	0	0
766	DROPS	Pa35	USA	Millet et al. (2016)		460243	0.00782	0	0	0.00026508	0.075399	0.054032	0.059143	0.111044	0.065474	0.620913	0.013996	0	0	0	0	0	0	0		0	0	0	0	0	0	0		0	0	0	0	0	0	0
767	DROPS	Pa36	USA	Millet et al. (2016)		460243	0.00035633	0	0	8.9083e-05	0.086878	0.01579	0.04234	0.069213	0.091534	0.64066	0.053586	0	0	0	0	0	0	0		0	0	0	0	0	0	0		0	0	0	0	0	0	0
768	DROPS	Pa405	USA	Millet et al. (2016)		460243	0.00038241	0	0	0.00011298	0.055571	0.047886	0.020674	0.045298	0.053565	0.776996	1e-05	0	0	0	0	0	1	0		0	0	0	0	0	0	0		0	0	0	0	0	0	0
769	DROPS	Pa91	USA	Millet et al. (2016)		460243	0.00035199	0	0	6.5183e-05	1e-05	1e-05	1e-05	0.180729	0.819221	1e-05	1e-05	0	0	0	0	1	0	0		0	0	0	0	1	0	0		0	0	0	0	0	0	0
770	DROPS	PB116	POR	Millet et al. (2016)		460243	0.0304	0	0.00356	0.00037287	0.33743	1e-05	0.192496	0.134862	0.053504	0.280096	0.001602	0	0	0	0	0	0	0		0	0	0	0	0	0	0		0	0	0	0	0	0	0
771	DROPS	PB98TR	POR	Millet et al. (2016)		460243	0.00461	0	0.000239	0.00010866	0.183325	0.02646	0.076221	0.141474	0.025535	0.531599	0.015387	0	0	0	0	0	0	0		0	0	0	0	0	0	0		0	0	0	0	0	0	0
772	DROPS	PH207	USA	Millet et al. (2016)		460243	0.00382	0	0.00179	9.5773e-05	1e-05	1e-05	1e-05	1.8e-05	1e-05	1e-05	0.999932	0	0	0	0	0	0	1		0	0	0	0	0	0	1		0	0	0	0	0	0	1
773	DROPS	PHB09	USA	Millet et al. (2016)		460243	0.00984	0	0.00363	0.00010467	1e-05	0.288229	1e-05	0.503893	0.120743	0.087105	1e-05	0	0	0	0	0	0	0		0	0	0	0	0	0	0		0	0	0	0	0	0	0
774	DROPS	PHG35	USA	Millet et al. (2016)		460243	0.03015	0	0.00783	0.00021899	1e-05	0.018901	0.071446	0.240139	0.133881	0.177086	0.358537	0	0	0	0	0	0	0		0	0	0	0	0	0	0		0	0	0	0	0	0	0
775	DROPS	PHG47	USA	Millet et al. (2016)		460243	0.00519	0	0.00044759	7.8255e-05	0.012718	0.02219	0.115354	0.012166	0.626571	0.179907	0.031093	0	0	0	0	0	0	0		0	0	0	0	0	0	0		0	0	0	0	0	0	0
776	DROPS	PHG80	USA	Millet et al. (2016)		460243	0.00318	0	0.00082782	5.6539e-05	1e-05	0.233136	0.132901	0.624359	0.009573	1e-05	1e-05	0	0	0	0	0	0	0		0	0	0	0	0	0	0		0	0	0	0	0	0	0
777	DROPS	PHG83	USA	Millet et al. (2016)		460243	0.0079	0	0.00135	6.5271e-05	1e-05	1e-05	0.099899	0.108345	0.089011	1e-05	0.702715	0	0	0	0	0	0	1		0	0	0	0	0	0	0		0	0	0	0	0	0	0
778	DROPS	PHG84	USA	Millet et al. (2016)		460243	0.00742	0	0.0022	5.2262e-05	1e-05	0.011525	0.14091	0.504481	0.085863	0.117297	0.139914	0	0	0	0	0	0	0		0	0	0	0	0	0	0		0	0	0	0	0	0	0
779	DROPS	PHG86	USA	Millet et al. (2016)		460243	0.02604	0	0.01145	8.7918e-05	1e-05	0.864901	0.002692	0.043871	1e-05	0.088506	1e-05	0	1	0	0	0	0	0		0	1	0	0	0	0	0		0	0	0	0	0	0	0
780	DROPS	PHH93	USA	Millet et al. (2016)		460243	0.00034112	0	0	4.1283e-05	1e-05	1.4e-05	1.3e-05	1.4e-05	1e-05	1e-05	0.999929	0	0	0	0	0	0	1		0	0	0	0	0	0	1		0	0	0	0	0	0	1
781	DROPS	PHJ40	USA	Millet et al. (2016)		460243	0.00464	0	0.0025	9.1485e-05	1e-05	0.080931	0.296558	0.485747	0.011651	0.123316	0.001787	0	0	0	0	0	0	0		0	0	0	0	0	0	0		0	0	0	0	0	0	0
782	DROPS	PHK29	USA	Millet et al. (2016)		460243	0.00276	0	0.00074526	4.5662e-05	1e-05	0.493573	0.020889	0.485498	1e-05	1e-05	1e-05	0	0	0	0	0	0	0		0	0	0	0	0	0	0		0	0	0	0	0	0	0
783	DROPS	PHK76	USA	Millet et al. (2016)		460243	0.01544	0	0.0068	0.00010501	1e-05	0.031641	0.466334	0.174118	0.27696	0.039546	0.011391	0	0	0	0	0	0	0		0	0	0	0	0	0	0		0	0	0	0	0	0	0
784	DROPS	PHR36	USA	Millet et al. (2016)		460243	0.00495	0	0.000654	6.0877e-05	0.047746	1e-05	0.071607	0.302021	0.058001	0.320469	0.200145	0	0	0	0	0	0	0		0	0	0	0	0	0	0		0	0	0	0	0	0	0
785	DROPS	PHT77	USA	Millet et al. (2016)		460243	0.00936	0	0.002	0.0001241	0.011348	1e-05	0.216482	0.315356	0.347936	0.099522	0.009347	0	0	0	0	0	0	0		0	0	0	0	0	0	0		0	0	0	0	0	0	0
786	DROPS	PHV63	USA	Millet et al. (2016)		460243	0.00189	0	6.5183e-05	6.9533e-05	0.065286	0.287759	0.185622	0.386614	0.050548	0.004588	0.019583	0	0	0	0	0	0	0		0	0	0	0	0	0	0		0	0	0	0	0	0	0
787	DROPS	PHW65	USA	Millet et al. (2016)		460243	0.00237	0	0.001	3.9149e-05	1e-05	1e-05	0.167869	0.374672	0.243302	0.022935	0.191201	0	0	0	0	0	0	0		0	0	0	0	0	0	0		0	0	0	0	0	0	0
788	DROPS	PHZ51	USA	Millet et al. (2016)		460243	0.01392	0	0.00242	9.8012e-05	0.069969	1e-05	0.241674	0.304944	0.168409	0.141844	0.073151	0	0	0	0	0	0	0		0	0	0	0	0	0	0		0	0	0	0	0	0	0
789	DROPS	PP147	POR	Millet et al. (2016)		460243	0.00065835	0	0	7.1701e-05	0.223959	0.079361	0.059001	0.089447	0.008046	0.540176	1e-05	0	0	0	0	0	0	0		0	0	0	0	0	0	0		0	0	0	0	0	0	0
790	DROPS	SC-Malawi	KEN	Millet et al. (2016)		460243	0.00062358	0	0	0.00010647	0.074976	0.034761	0.092414	0.099853	0.010783	0.66433	0.022883	0	0	0	0	0	0	0		0	0	0	0	0	0	0		0	0	0	0	0	0	0
791	DROPS	SGI061	FR	Millet et al. (2016)		460243	0.00020641	0	0	5.8665e-05	1e-05	1e-05	1e-05	1e-05	0.269372	1e-05	0.730578	0	0	0	0	0	0	1		0	0	0	0	0	0	0		0	0	0	0	0	0	0
792	DROPS	UH_2500	DE	Millet et al. (2016)		460243	0.00111	0	1.5209e-05	8.0394e-05	0.059028	0.057832	0.088002	1e-05	0.061381	0.683957	0.049791	0	0	0	0	0	0	0		0	0	0	0	0	0	0		0	0	0	0	0	0	0
793	DROPS	UH_6102	DE	Millet et al. (2016)		460243	0.00026725	0	0	6.9528e-05	1e-05	0.093654	0.017552	1e-05	1e-05	0.238171	0.650593	0	0	0	0	0	0	0		0	0	0	0	0	0	0		0	0	0	0	0	0	0
794	DROPS	UH_6179	DE	Millet et al. (2016)		460243	0.00059751	0	2.1728e-06	6.9529e-05	0.008525	0.026951	0.029844	1e-05	0.115251	0.210757	0.608662	0	0	0	0	0	0	0		0	0	0	0	0	0	0		0	0	0	0	0	0	0
795	DROPS	UH_P024	DE	Millet et al. (2016)		460243	0.00086476	0	3.911e-05	4.1284e-05	1e-05	1e-05	1e-05	1e-05	1e-05	1e-05	0.99994	0	0	0	0	0	0	1		0	0	0	0	0	0	1		0	0	0	0	0	0	1
796	DROPS	UH_P060	DE	Millet et al. (2016)		460243	0.00682	0	0.0007735	0.0001022	1e-05	0.13165	0.037302	1e-05	0.080719	0.250939	0.49937	0	0	0	0	0	0	0		0	0	0	0	0	0	0		0	0	0	0	0	0	0
797	DROPS	UH_P064	DE	Millet et al. (2016)		460243	0.0042	0	0.00089952	6.7416e-05	1e-05	0.118055	0.039118	0.029096	0.012908	0.159282	0.641531	0	0	0	0	0	0	0		0	0	0	0	0	0	0		0	0	0	0	0	0	0
798	DROPS	UH_P074	DE	Millet et al. (2016)		460243	0.004	0	0.00108	6.0903e-05	1e-05	0.076814	1e-05	1e-05	1e-05	0.18157	0.741576	0	0	0	0	0	0	1		0	0	0	0	0	0	0		0	0	0	0	0	0	0
799	DROPS	UH_P087	DE	Millet et al. (2016)		460243	0.0002716	0	0	5.6492e-05	1e-05	0.186675	1e-05	1e-05	1e-05	0.249571	0.563714	0	0	0	0	0	0	0		0	0	0	0	0	0	0		0	0	0	0	0	0	0
800	DROPS	UH_P089	DE	Millet et al. (2016)		460243	0.00584	0	0.00108	8.7004e-05	1e-05	0.014941	0.047142	0.028103	0.020356	0.380041	0.509407	0	0	0	0	0	0	0		0	0	0	0	0	0	0		0	0	0	0	0	0	0
801	DROPS	UH_P104	DE	Millet et al. (2016)		460243	0.00036068	0	0	3.6937e-05	1e-05	0.305412	0.058349	0.000291	1e-05	0.411129	0.2248	0	0	0	0	0	0	0		0	0	0	0	0	0	0		0	0	0	0	0	0	0
802	DROPS	UH_P115	DE	Millet et al. (2016)		460243	0.00029767	0	0	3.4764e-05	1e-05	0.130248	0.017781	1e-05	0.013161	0.172405	0.666385	0	0	0	0	0	0	0		0	0	0	0	0	0	0		0	0	0	0	0	0	0
803	DROPS	UH_P128	DE	Millet et al. (2016)		460243	0.00028681	0	0	6.7356e-05	1e-05	0.161106	0.042844	1e-05	1e-05	0.21356	0.58246	0	0	0	0	0	0	0		0	0	0	0	0	0	0		0	0	0	0	0	0	0
804	DROPS	UH_P148	DE	Millet et al. (2016)		460243	0.00835	0	0.00282	8.7157e-05	1e-05	0.06097	1e-05	1e-05	0.000583	0.211218	0.727199	0	0	0	0	0	0	1		0	0	0	0	0	0	0		0	0	0	0	0	0	0
805	DROPS	UH_S018	DE	Millet et al. (2016)		460243	0.00576	0	0.00231	0.00010671	0.054675	0.167253	0.049781	0.118441	0.072384	0.482056	0.05541	0	0	0	0	0	0	0		0	0	0	0	0	0	0		0	0	0	0	0	0	0
806	DROPS	UH_S020	DE	Millet et al. (2016)		460243	0.01024	0	0.00226	0.00012848	0.053662	0.195753	0.073854	0.101121	0.059162	0.446945	0.069504	0	0	0	0	0	0	0		0	0	0	0	0	0	0		0	0	0	0	0	0	0
807	DROPS	UH_S025	DE	Millet et al. (2016)		460243	0.01256	0	0.00107	0.00022186	0.011608	0.131419	0.004978	0.174475	0.12679	0.524985	0.025745	0	0	0	0	0	0	0		0	0	0	0	0	0	0		0	0	0	0	0	0	0
808	DROPS	UH250	DE	Millet et al. (2016)		460243	0.00075612	0	0	6.9528e-05	1e-05	0.252056	0.093564	1e-05	0.062113	0.533929	0.058319	0	0	0	0	0	0	0		0	0	0	0	0	0	0		0	0	0	0	0	0	0
809	DROPS	UH304	DE	Millet et al. (2016)		460243	0.00020424	0	0	5.8665e-05	1.2e-05	1.5e-05	1e-05	1.9e-05	1e-05	1e-05	0.999924	0	0	0	0	0	0	1		0	0	0	0	0	0	1		0	0	0	0	0	0	1
810	DROPS	Va26	USA	Millet et al. (2016)		460243	0.00033243	0	0	0.00010864	0.035447	0.005881	1e-05	0.085658	0.830798	0.042196	1e-05	0	0	0	0	1	0	0		0	0	0	0	1	0	0		0	0	0	0	0	0	0
811	DROPS	W117	USA	Millet et al. (2016)		460243	0.00061055	0	0	0.00013037	0.126228	0.073436	0.162404	0.122497	1e-05	0.507862	0.007564	0	0	0	0	0	0	0		0	0	0	0	0	0	0		0	0	0	0	0	0	0
812	DROPS	W182E	USA	Millet et al. (2016)		460243	0.00031288	0	0	9.5602e-05	0.024624	0.050972	0.067691	0.040809	0.028475	0.773044	0.014386	0	0	0	0	0	1	0		0	0	0	0	0	0	0		0	0	0	0	0	0	0
813	DROPS	W23	USA	Millet et al. (2016)		460243	0.00391	0.00361	0	0.00391	0.069011	0.080152	1.5e-05	0.16415	0.054257	0.632405	1e-05	0	0	0	0	0	0	0		0	0	0	0	0	0	0		0	0	0	0	0	0	0
814	DROPS	W602S	USA	Millet et al. (2016)		460243	0.00193	0	0.00030201	9.7804e-05	0.102461	0.106384	0.397726	1e-05	0.091763	0.270096	0.03156	0	0	0	0	0	0	0		0	0	0	0	0	0	0		0	0	0	0	0	0	0
815	DROPS	W604S	USA	Millet et al. (2016)		460243	0.00204	0	0.00028681	7.1722e-05	0.095274	0.10289	0.409111	1e-05	0.148036	0.234164	0.010514	0	0	0	0	0	0	0		0	0	0	0	0	0	0		0	0	0	0	0	0	0
816	DROPS	W64A	USA	Millet et al. (2016)		460243	0.00023466	0	0	4.3455e-05	1e-05	1e-05	0.169338	1e-05	0.812393	1e-05	0.018229	0	0	0	0	1	0	0		0	0	0	0	1	0	0		0	0	0	0	0	0	0
817	DROPS	W9	USA	Millet et al. (2016)		460243	0.00039762	0	0	0.00013471	0.216453	0.014318	1e-05	0.170927	0.079291	0.51289	0.006111	0	0	0	0	0	0	0		0	0	0	0	0	0	0		0	0	0	0	0	0	0
818	DROPS	W95115	USA	Millet et al. (2016)		460243	0.00259	0	0.00054971	7.6089e-05	0.130931	0.111967	0.151469	0.080958	0.121526	0.400813	0.002336	0	0	0	0	0	0	0		0	0	0	0	0	0	0		0	0	0	0	0	0	0
819	DROPS	Wf9	USA	Millet et al. (2016)		460243	0.00068442	0.00084578	0	0.00097774	1e-05	1e-05	1e-05	1e-05	0.99994	1e-05	1e-05	0	0	0	0	1	0	0		0	0	0	0	1	0	0		0	0	0	0	1	0	0
820	TUM	A632	USA	Unterseer et al. (2016)		460243	0.00336	0.00078484	0	0.00106	1e-05	0.99994	1e-05	1e-05	1e-05	1e-05	1e-05	0	1	0	0	0	0	0		0	1	0	0	0	0	0		0	1	0	0	0	0	0
821	TUM	B14	USA	Unterseer et al. (2016)		460243	0.0022	0.00046382	0	0.00071484	1.2e-05	0.999933	1.4e-05	1e-05	1e-05	1.1e-05	1e-05	0	1	0	0	0	0	0		0	1	0	0	0	0	0		0	1	0	0	0	0	0
822	TUM	B37	USA	Unterseer et al. (2016)		460243	0.00021293	0	0	4.3455e-05	1e-05	1e-05	1e-05	0.99994	1e-05	1e-05	1e-05	0	0	0	1	0	0	0		0	0	0	1	0	0	0		0	0	0	1	0	0	0
823	TUM	B73	USA	Unterseer et al. (2016)		460243	0.00010647	0	0	2.39e-05	1e-05	0.99994	1e-05	1e-05	1e-05	1e-05	1e-05	0	1	0	0	0	0	0		0	1	0	0	0	0	0		0	1	0	0	0	0	0
824	TUM	B97	USA	Unterseer et al. (2016)		460243	0.00041934	0	0	8.2565e-05	0.005283	0.101482	0.058411	0.094049	0.057162	0.637329	0.046285	0	0	0	0	0	0	0		0	0	0	0	0	0	0		0	0	0	0	0	0	0
825	TUM	CH10	CH	Unterseer et al. (2016)		460243	0.00543	0.00143	4.9974e-05	0.00194	0.99994	1e-05	1e-05	1e-05	1e-05	1e-05	1e-05	1	0	0	0	0	0	0		1	0	0	0	0	0	0		1	0	0	0	0	0	0
826	TUM	CM105	CAN	Unterseer et al. (2016)		460243	0.00278	0.00083449	0	0.0012	1e-05	0.675517	0.007831	0.104306	1e-05	0.189855	0.02247	0	0	0	0	0	0	0		0	0	0	0	0	0	0		0	0	0	0	0	0	0
827	TUM	CML103	UNK	Unterseer et al. (2016)		460243	0.00759	0.00592	2.1728e-06	0.00622	0.073377	0.068194	0.084316	0.149339	0.012378	0.588317	0.02408	0	0	0	0	0	0	0		0	0	0	0	0	0	0		0	0	0	0	0	0	0
828	TUM	CML228	UNK	Unterseer et al. (2016)		460243	0.01384	0.03196	0	0.03393	0.096366	0.056861	0.049872	0.15815	1e-05	0.614536	0.024204	0	0	0	0	0	0	0		0	0	0	0	0	0	0		0	0	0	0	0	0	0
829	TUM	CML247	UNK	Unterseer et al. (2016)		460243	0.01182	0.00233	0	0.0029	0.102434	1e-05	0.045161	0.170527	1e-05	0.671692	0.010165	0	0	0	0	0	0	0		0	0	0	0	0	0	0		0	0	0	0	0	0	0
830	TUM	CML277	UNK	Unterseer et al. (2016)		460243	0.01282	0.00816	0	0.00875	0.113876	0.022768	0.052503	0.156258	0.002418	0.641714	0.010462	0	0	0	0	0	0	0		0	0	0	0	0	0	0		0	0	0	0	0	0	0
831	TUM	CML322	UNK	Unterseer et al. (2016)		460243	0.01486	0.00327	6.301e-05	0.00382	0.125554	0.057064	0.039944	0.162037	1e-05	0.613569	0.001821	0	0	0	0	0	0	0		0	0	0	0	0	0	0		0	0	0	0	0	0	0
832	TUM	CML333	UNK	Unterseer et al. (2016)		460243	0.01196	0.0051	0	0.00579	0.094956	0.03529	0.048332	0.204433	1e-05	0.609061	0.007919	0	0	0	0	0	0	0		0	0	0	0	0	0	0		0	0	0	0	0	0	0
833	TUM	CML52	UNK	Unterseer et al. (2016)		460243	0.02598	0.06515	0	0.06724	0.128725	0.019865	0.050647	0.176919	1e-05	0.615972	0.007863	0	0	0	0	0	0	0		0	0	0	0	0	0	0		0	0	0	0	0	0	0
834	TUM	CML69	UNK	Unterseer et al. (2016)		460243	0.01083	0.0078	0	0.00841	0.106441	0.057548	0.036173	0.180028	1e-05	0.610937	0.008862	0	0	0	0	0	0	0		0	0	0	0	0	0	0		0	0	0	0	0	0	0
835	TUM	CO125	CAN	Unterseer et al. (2016)		460243	0.00382	0.00098368	0	0.00124	0.012676	0.041864	0.070525	0.005759	0.100465	0.678463	0.090248	0	0	0	0	0	0	0		0	0	0	0	0	0	0		0	0	0	0	0	0	0
836	TUM	CO255	CAN	Unterseer et al. (2016)		460243	0.00899	0.07281	0	0.07526	0.458246	0.018862	0.01163	0.01117	0.039716	0.441448	0.018928	0	0	0	0	0	0	0		0	0	0	0	0	0	0		0	0	0	0	0	0	0
837	TUM	CR1Ht	USA	Unterseer et al. (2016)		460243	0.01995	0	0.00458	0.0001768	1e-05	1e-05	0.747373	1e-05	1e-05	0.252577	1e-05	0	0	1	0	0	0	0		0	0	0	0	0	0	0		0	0	0	0	0	0	0
838	TUM	D06	DE	Unterseer et al. (2016)		460243	0.01783	0.01018	2.1728e-06	0.0103	1e-05	0.27665	0.046037	1e-05	0.027706	0.596158	0.053429	0	0	0	0	0	0	0		0	0	0	0	0	0	0		0	0	0	0	0	0	0
839	TUM	D09	DE	Unterseer et al. (2016)		460243	0.00084303	0	0.0001434	8.0404e-05	1e-05	0.19275	0.044715	1e-05	0.084166	0.613517	0.064833	0	0	0	0	0	0	0		0	0	0	0	0	0	0		0	0	0	0	0	0	0
840	TUM	D102	FR	Unterseer et al. (2016)		460243	0.00425	0.00149	0	0.00189	0.854138	1e-05	1e-05	0.080863	0.028992	0.035976	1e-05	1	0	0	0	0	0	0		1	0	0	0	0	0	0		0	0	0	0	0	0	0
841	TUM	D118	DE	Unterseer et al. (2016)		460243	0.00543	0.00122	0	0.00186	0.99994	1e-05	1e-05	1e-05	1e-05	1e-05	1e-05	1	0	0	0	0	0	0		1	0	0	0	0	0	0		1	0	0	0	0	0	0
842	TUM	D141	DE	Unterseer et al. (2016)		460243	0.00425	0.0079	0	0.00838	0.948572	1.3e-05	1e-05	0.033319	0.018066	1e-05	1e-05	1	0	0	0	0	0	0		1	0	0	0	0	0	0		1	0	0	0	0	0	0
843	TUM	D142	DE	Unterseer et al. (2016)		460243	0.00521	0.01419	0	0.01494	0.96649	1e-05	0.005739	1e-05	0.027732	1e-05	1e-05	1	0	0	0	0	0	0		1	0	0	0	0	0	0		1	0	0	0	0	0	0
844	TUM	D143	DE	Unterseer et al. (2016)		460243	0.00382	0.00102	0	0.00136	0.99994	1e-05	1e-05	1e-05	1e-05	1e-05	1e-05	1	0	0	0	0	0	0		1	0	0	0	0	0	0		1	0	0	0	0	0	0
845	TUM	D152	DE	Unterseer et al. (2016)		460243	0.00361	0.00079157	0	0.00127	0.904161	1e-05	1e-05	1e-05	0.095789	1e-05	1e-05	1	0	0	0	0	0	0		1	0	0	0	0	0	0		1	0	0	0	0	0	0
846	TUM	D171	DE	Unterseer et al. (2016)		460243	0.00554	0.00143	0	0.00177	0.988774	1e-05	1e-05	1.8e-05	0.011168	1e-05	1e-05	1	0	0	0	0	0	0		1	0	0	0	0	0	0		1	0	0	0	0	0	0
847	TUM	D503	DE	Unterseer et al. (2016)		460243	0.00486	0.00245	0	0.00301	0.99994	1e-05	1e-05	1e-05	1e-05	1e-05	1e-05	1	0	0	0	0	0	0		1	0	0	0	0	0	0		1	0	0	0	0	0	0
848	TUM	DJ7	USA	Unterseer et al. (2016)		460243	0.0051	0.0015	0	0.00159	1e-05	0.99994	1e-05	1e-05	1e-05	1e-05	1e-05	0	1	0	0	0	0	0		0	1	0	0	0	0	0		0	1	0	0	0	0	0
849	TUM	DK105	DE	Unterseer et al. (2016)		460243	0.00528	0.00188	0	0.00233	0.999933	1e-05	1e-05	1e-05	1.7e-05	1e-05	1e-05	1	0	0	0	0	0	0		1	0	0	0	0	0	0		1	0	0	0	0	0	0
850	TUM	EC169	FR	Unterseer et al. (2016)		460243	0.00141	0	0.00011298	9.1266e-05	0.162937	0.774156	0.03402	1e-05	1e-05	0.028858	1e-05	0	1	0	0	0	0	0		0	0	0	0	0	0	0		0	0	0	0	0	0	0
851	TUM	EC49A	ESP	Unterseer et al. (2016)		460243	0.00745	0.00284	0	0.00333	0.624677	0.032132	0.007627	0.025277	0.122134	0.188143	1e-05	0	0	0	0	0	0	0		0	0	0	0	0	0	0		0	0	0	0	0	0	0
852	TUM	EM1349	ESP	Unterseer et al. (2016)		460243	0.00813	0.00162	7.3874e-05	0.00222	0.634331	0.016379	1e-05	0.066642	0.012056	0.270572	1e-05	0	0	0	0	0	0	0		0	0	0	0	0	0	0		0	0	0	0	0	0	0
853	TUM	EP1	ESP	Unterseer et al. (2016)		460243	0.0168	0.00891	0	0.0092	0.875022	1e-05	0.006352	1e-05	1e-05	0.118586	1e-05	1	0	0	0	0	0	0		1	0	0	0	0	0	0		0	0	0	0	0	0	0
854	TUM	EP42	ESP	Unterseer et al. (2016)		460243	0.00214	0.00234	0	0.00252	0.011689	0.014189	0.056237	0.148159	0.277513	0.446222	0.045992	0	0	0	0	0	0	0		0	0	0	0	0	0	0		0	0	0	0	0	0	0
855	TUM	EP44	ESP	Unterseer et al. (2016)		460243	0.0169	0.00543	2.8246e-05	0.006	0.394916	1e-05	0.01103	0.113613	1e-05	0.480411	1e-05	0	0	0	0	0	0	0		0	0	0	0	0	0	0		0	0	0	0	0	0	0
856	TUM	EZ5	ESP	Unterseer et al. (2016)		460243	0.01042	0.00324	0	0.0038	0.330633	1e-05	0.016	0.140922	1e-05	0.512415	1e-05	0	0	0	0	0	0	0		0	0	0	0	0	0	0		0	0	0	0	0	0	0
857	TUM	F03802	FR	Unterseer et al. (2016)		460243	0.00576	0.00376	0	0.00426	0.737761	0.076795	0.009947	1e-05	1e-05	0.153889	0.021588	1	0	0	0	0	0	0		0	0	0	0	0	0	0		0	0	0	0	0	0	0
858	TUM	F2	FR	Unterseer et al. (2016)		460243	0.00462	0.00135	0	0.00178	0.99994	1e-05	1e-05	1e-05	1e-05	1e-05	1e-05	1	0	0	0	0	0	0		1	0	0	0	0	0	0		1	0	0	0	0	0	0
859	TUM	F252	FR	Unterseer et al. (2016)		460243	0.01385	0	0.0025	0.00019604	0.075699	0.040463	0.066472	1e-05	0.080743	0.646835	0.089778	0	0	0	0	0	0	0		0	0	0	0	0	0	0		0	0	0	0	0	0	0
860	TUM	F283	FR	Unterseer et al. (2016)		460243	0.00599	0.00136	3.6937e-05	0.00189	0.99994	1e-05	1e-05	1e-05	1e-05	1e-05	1e-05	1	0	0	0	0	0	0		1	0	0	0	0	0	0		1	0	0	0	0	0	0
861	TUM	F288	FR	Unterseer et al. (2016)		460243	0.00325	0.00193	0	0.00213	1e-05	0.067203	1e-05	1e-05	1e-05	0.142194	0.790564	0	0	0	0	0	0	1		0	0	0	0	0	0	0		0	0	0	0	0	0	0
862	TUM	F353	FR	Unterseer et al. (2016)		460243	0.00985	0	0.00295	0.0001569	0.137971	1e-05	1e-05	0.036386	0.199843	0.00951	0.61627	0	0	0	0	0	0	0		0	0	0	0	0	0	0		0	0	0	0	0	0	0
863	TUM	F4	FR	Unterseer et al. (2016)		460243	0.0077	0.00209	0	0.00263	0.99994	1e-05	1e-05	1e-05	1e-05	1e-05	1e-05	1	0	0	0	0	0	0		1	0	0	0	0	0	0		1	0	0	0	0	0	0
864	TUM	F41	FR	Unterseer et al. (2016)		460243	0.00734	0.00167	0	0.00225	0.817333	1e-05	0.005778	0.058817	0.017226	0.091085	0.009751	1	0	0	0	0	0	0		1	0	0	0	0	0	0		0	0	0	0	0	0	0
865	TUM	F471	FR	Unterseer et al. (2016)		460243	0.00574	0.00128	0	0.00177	0.798799	1e-05	1e-05	0.096208	0.020757	0.084205	1e-05	1	0	0	0	0	0	0		0	0	0	0	0	0	0		0	0	0	0	0	0	0
866	TUM	F48	FR	Unterseer et al. (2016)		460243	0.00713	0.00284	0	0.00371	0.580201	1e-05	0.006843	0.12164	1e-05	0.291287	1e-05	0	0	0	0	0	0	0		0	0	0	0	0	0	0		0	0	0	0	0	0	0
867	TUM	F492	UNK	Unterseer et al. (2016)		460243	0.00724	0.00339	0	0.00399	0.337962	0.048956	0.053612	0.032607	0.025628	0.498566	0.002669	0	0	0	0	0	0	0		0	0	0	0	0	0	0		0	0	0	0	0	0	0
868	TUM	F564	FR	Unterseer et al. (2016)		460243	0.00147	0.00277	0	0.00298	1e-05	1e-05	1e-05	0.99994	1e-05	1e-05	1e-05	0	0	0	1	0	0	0		0	0	0	1	0	0	0		0	0	0	1	0	0	0
869	TUM	F618	FR	Unterseer et al. (2016)		460243	0.00438	0.0033	0	0.00365	1e-05	0.121739	1e-05	0.87213	1e-05	1e-05	0.006091	0	0	0	1	0	0	0		0	0	0	1	0	0	0		0	0	0	0	0	0	0
870	TUM	F64	FR	Unterseer et al. (2016)		460243	0.01041	0.0023	2.1728e-06	0.0029	0.377896	0.009604	0.016522	0.107643	1e-05	0.488315	1e-05	0	0	0	0	0	0	0		0	0	0	0	0	0	0		0	0	0	0	0	0	0
871	TUM	F7	FR	Unterseer et al. (2016)		460243	0.00193	0.00229	0	0.00253	0.013005	0.117186	0.109808	0.04735	0.353666	0.321845	0.03714	0	0	0	0	0	0	0		0	0	0	0	0	0	0		0	0	0	0	0	0	0
872	TUM	F7012	FR	Unterseer et al. (2016)		460243	0.00549	0.00119	0	0.0017	0.99994	1e-05	1e-05	1e-05	1e-05	1e-05	1e-05	1	0	0	0	0	0	0		1	0	0	0	0	0	0		1	0	0	0	0	0	0
873	TUM	F748	FR	Unterseer et al. (2016)		460243	0.00038675	0	0	8.9083e-05	1e-05	1e-05	0.838089	0.161861	1e-05	1e-05	1e-05	0	0	1	0	0	0	0		0	0	1	0	0	0	0		0	0	0	0	0	0	0
874	TUM	F838	FR	Unterseer et al. (2016)		460243	0.00069963	0	0	5.6492e-05	0.036087	0.101578	0.08132	0.252556	0.088244	0.421875	0.01834	0	0	0	0	0	0	0		0	0	0	0	0	0	0		0	0	0	0	0	0	0
875	TUM	F902	FR	Unterseer et al. (2016)		460243	0.00565	0.00401	0	0.00461	0.927928	0.005043	1e-05	0.031249	0.03575	1e-05	1e-05	1	0	0	0	0	0	0		1	0	0	0	0	0	0		1	0	0	0	0	0	0
876	TUM	F922	FR	Unterseer et al. (2016)		460243	0.00773	0	0.00184	0.00010884	0.143906	0.00549	1e-05	0.112602	0.149985	0.402188	0.185819	0	0	0	0	0	0	0		0	0	0	0	0	0	0		0	0	0	0	0	0	0
877	TUM	F98902	FR	Unterseer et al. (2016)		460243	0.00461	0	0.00026508	8.476e-05	1e-05	0.505141	1e-05	1e-05	0.056113	1e-05	0.438706	0	0	0	0	0	0	0		0	0	0	0	0	0	0		0	0	0	0	0	0	0
878	TUM	FC13	FR	Unterseer et al. (2016)		460243	0.00581	0.00171	4.9974e-05	0.00226	0.99994	1e-05	1e-05	1e-05	1e-05	1e-05	1e-05	1	0	0	0	0	0	0		1	0	0	0	0	0	0		1	0	0	0	0	0	0
879	TUM	FC1571	FR	Unterseer et al. (2016)		460243	0.00471	0.00183	0	0.00246	0.996663	1e-05	1e-05	1e-05	0.003287	1e-05	1e-05	1	0	0	0	0	0	0		1	0	0	0	0	0	0		1	0	0	0	0	0	0
880	TUM	FC23	FR	Unterseer et al. (2016)		460243	0.00564	0.00109	0	0.0018	0.967303	1e-05	1e-05	0.021044	0.000361	0.011263	1e-05	1	0	0	0	0	0	0		1	0	0	0	0	0	0		1	0	0	0	0	0	0
881	TUM	FC24	FR	Unterseer et al. (2016)		460243	0.0061	0.00151	0	0.00215	0.99994	1e-05	1e-05	1e-05	1e-05	1e-05	1e-05	1	0	0	0	0	0	0		1	0	0	0	0	0	0		1	0	0	0	0	0	0
882	TUM	FC25	FR	Unterseer et al. (2016)		460243	0.00714	0.00162	0	0.00226	0.780314	1e-05	0.046988	1e-05	1e-05	0.169308	0.00336	1	0	0	0	0	0	0		0	0	0	0	0	0	0		0	0	0	0	0	0	0
883	TUM	FC26	FR	Unterseer et al. (2016)		460243	0.00917	0.00229	0	0.00286	0.841884	1e-05	0.034415	0.022269	0.015578	0.083595	0.002248	1	0	0	0	0	0	0		1	0	0	0	0	0	0		0	0	0	0	0	0	0
884	TUM	FF0721H.7	UNK	Unterseer et al. (2016)		460243	0.00716	0.0019	0	0.00243	0.99994	1e-05	1e-05	1e-05	1e-05	1e-05	1e-05	1	0	0	0	0	0	0		1	0	0	0	0	0	0		1	0	0	0	0	0	0
885	TUM	FV1	FR	Unterseer et al. (2016)		460243	0.00721	0.00177	2.1728e-06	0.00245	0.931992	1e-05	1e-05	1e-05	1e-05	0.067958	1e-05	1	0	0	0	0	0	0		1	0	0	0	0	0	0		1	0	0	0	0	0	0
886	TUM	FV10	FR	Unterseer et al. (2016)		460243	0.00671	0.00195	0	0.00295	0.99994	1e-05	1e-05	1e-05	1e-05	1e-05	1e-05	1	0	0	0	0	0	0		1	0	0	0	0	0	0		1	0	0	0	0	0	0
887	TUM	FV11	FR	Unterseer et al. (2016)		460243	0.00471	0.00098674	0	0.0015	0.940804	1e-05	1e-05	0.026628	0.032528	1e-05	1e-05	1	0	0	0	0	0	0		1	0	0	0	0	0	0		1	0	0	0	0	0	0
888	TUM	FV131	FR	Unterseer et al. (2016)		460243	0.00458	0.00102	5.2146e-05	0.00158	0.99994	1e-05	1e-05	1e-05	1e-05	1e-05	1e-05	1	0	0	0	0	0	0		1	0	0	0	0	0	0		1	0	0	0	0	0	0
889	TUM	FV226	FR	Unterseer et al. (2016)		460243	0.00677	0.00164	4.9974e-05	0.00219	0.99994	1e-05	1e-05	1e-05	1e-05	1e-05	1e-05	1	0	0	0	0	0	0		1	0	0	0	0	0	0		1	0	0	0	0	0	0
890	TUM	FV268	FR	Unterseer et al. (2016)		460243	0.00513	0.0012	0	0.00178	0.825505	0.001556	1e-05	0.049183	1e-05	0.123726	1e-05	1	0	0	0	0	0	0		1	0	0	0	0	0	0		0	0	0	0	0	0	0
891	TUM	FV286	FR	Unterseer et al. (2016)		460243	0.00341	0.00373	0	0.00392	0.835771	1e-05	1e-05	1e-05	1e-05	0.164179	1e-05	1	0	0	0	0	0	0		1	0	0	0	0	0	0		0	0	0	0	0	0	0
892	TUM	FV324	FR	Unterseer et al. (2016)		460243	0.00805	0.00904	1.7382e-05	0.0104	0.9289	1e-05	1e-05	1e-05	1e-05	0.07105	1e-05	1	0	0	0	0	0	0		1	0	0	0	0	0	0		1	0	0	0	0	0	0
893	TUM	FV65	FR	Unterseer et al. (2016)		460243	0.00739	0.00157	0	0.00208	0.772757	0.002583	1e-05	0.09047	0.011584	0.122586	1e-05	1	0	0	0	0	0	0		0	0	0	0	0	0	0		0	0	0	0	0	0	0
894	TUM	FV66	FR	Unterseer et al. (2016)		460243	0.05337	0.22421	0	0.23925	0.969717	1e-05	1e-05	0.019472	0.006337	0.004444	1e-05	1	0	0	0	0	0	0		1	0	0	0	0	0	0		1	0	0	0	0	0	0
895	TUM	FV69A	FR	Unterseer et al. (2016)		460243	0.00659	0.00154	0	0.00203	0.749985	1e-05	0.01573	0.025336	1e-05	0.208919	1e-05	1	0	0	0	0	0	0		0	0	0	0	0	0	0		0	0	0	0	0	0	0
896	TUM	FV70	FR	Unterseer et al. (2016)		460243	0.00838	0.002	0	0.00249	0.800089	1e-05	1e-05	0.089898	1e-05	0.109973	1e-05	1	0	0	0	0	0	0		1	0	0	0	0	0	0		0	0	0	0	0	0	0
897	TUM	FV79	FR	Unterseer et al. (2016)		460243	0.00647	0.00135	6.301e-05	0.00197	0.788097	1e-05	0.01838	0.06484	0.065238	0.063425	1e-05	1	0	0	0	0	0	0		0	0	0	0	0	0	0		0	0	0	0	0	0	0
898	TUM	FV83	FR	Unterseer et al. (2016)		460243	0.00553	0.00129	0	0.00186	0.900049	1e-05	0.006431	0.090773	0.002717	1e-05	1e-05	1	0	0	0	0	0	0		1	0	0	0	0	0	0		1	0	0	0	0	0	0
899	TUM	FV85	FR	Unterseer et al. (2016)		460243	0.00534	0.00115	0	0.00174	0.91739	1e-05	1e-05	1e-05	1e-05	0.08256	1e-05	1	0	0	0	0	0	0		1	0	0	0	0	0	0		1	0	0	0	0	0	0
900	TUM	Fv113	FR	Unterseer et al. (2016)		460243	0.00687	0.00221	0	0.00275	0.223099	1e-05	0.029612	0.104587	0.006668	0.609342	0.026681	0	0	0	0	0	0	0		0	0	0	0	0	0	0		0	0	0	0	0	0	0
901	TUM	Fv230	FR	Unterseer et al. (2016)		460243	0.00944	0.00425	5.2146e-05	0.00462	0.120664	0.068209	0.081735	0.023614	1e-05	0.631605	0.074162	0	0	0	0	0	0	0		0	0	0	0	0	0	0		0	0	0	0	0	0	0
902	TUM	Fv310	FR	Unterseer et al. (2016)		460243	0.0058	0.0026	0	0.00305	0.081887	0.057494	0.081378	0.161655	0.122084	0.436104	0.059398	0	0	0	0	0	0	0		0	0	0	0	0	0	0		0	0	0	0	0	0	0
903	TUM	HP301	UNK	Unterseer et al. (2016)		460243	0.01054	0.00424	0	0.00502	0.30101	0.00082	0.004427	0.171937	0.015191	0.466032	0.040583	0	0	0	0	0	0	0		0	0	0	0	0	0	0		0	0	0	0	0	0	0
904	TUM	Il14H	USA	Unterseer et al. (2016)		460243	0.00645	0.00149	2.1728e-06	0.00216	0.697746	0.027897	0.027928	0.00845	0.010539	0.227431	1e-05	0	0	0	0	0	0	0		0	0	0	0	0	0	0		0	0	0	0	0	0	0
905	TUM	K55	USA	Unterseer et al. (2016)		460243	0.00608	0.00126	0	0.0018	0.09288	0.04616	0.0921	0.144306	0.06122	0.525305	0.038028	0	0	0	0	0	0	0		0	0	0	0	0	0	0		0	0	0	0	0	0	0
906	TUM	Ki11	UNK	Unterseer et al. (2016)		460243	0.01127	0.00227	2.1728e-06	0.00284	0.099234	0.01662	0.079694	0.164946	0.002111	0.61127	0.026126	0	0	0	0	0	0	0		0	0	0	0	0	0	0		0	0	0	0	0	0	0
907	TUM	Ki3	UNK	Unterseer et al. (2016)		460243	0.01223	0.00275	4.7801e-05	0.00331	0.094662	0.055923	0.044631	0.12969	1e-05	0.652143	0.022941	0	0	0	0	0	0	0		0	0	0	0	0	0	0		0	0	0	0	0	0	0
908	TUM	Ky21	USA	Unterseer et al. (2016)		460243	0.00512	0.00111	0	0.00161	0.121799	0.107208	0.053155	0.077688	1e-05	0.59226	0.047879	0	0	0	0	0	0	0		0	0	0	0	0	0	0		0	0	0	0	0	0	0
909	TUM	LH119	USA	Unterseer et al. (2016)		460243	0.00504	0.00308	0	0.0032	1e-05	0.885312	1e-05	0.114637	1e-05	1e-05	1e-05	0	1	0	0	0	0	0		0	1	0	0	0	0	0		0	0	0	0	0	0	0
910	TUM	LH132	USA	Unterseer et al. (2016)		460243	0.00717	0.00892	0	0.01053	1e-05	0.865358	1e-05	0.134592	1e-05	1e-05	1e-05	0	1	0	0	0	0	0		0	1	0	0	0	0	0		0	0	0	0	0	0	0
911	TUM	LH149	USA	Unterseer et al. (2016)		460243	0.00305	0.00543	0	0.00579	0.009501	0.894305	0.003971	1e-05	0.003484	0.088718	1e-05	0	1	0	0	0	0	0		0	1	0	0	0	0	0		0	0	0	0	0	0	0
912	TUM	LH160	USA	Unterseer et al. (2016)		460243	0.00588	0.00761	0	0.00829	0.165369	0.044789	0.395643	0.054585	0.087182	0.238138	0.014293	0	0	0	0	0	0	0		0	0	0	0	0	0	0		0	0	0	0	0	0	0
913	TUM	LH202	USA	Unterseer et al. (2016)		460243	0.00178	0.00044186	0	0.00052581	1e-05	0.99994	1e-05	1e-05	1e-05	1e-05	1e-05	0	1	0	0	0	0	0		0	1	0	0	0	0	0		0	1	0	0	0	0	0
914	TUM	LH38	USA	Unterseer et al. (2016)		460243	0.00339	0.00207	0	0.00253	1e-05	1e-05	1e-05	1e-05	0.99994	1e-05	1e-05	0	0	0	0	1	0	0		0	0	0	0	1	0	0		0	0	0	0	1	0	0
915	TUM	LH39	USA	Unterseer et al. (2016)		460243	0.00078654	0	8.0392e-05	8.9091e-05	1e-05	1e-05	1e-05	1e-05	0.99994	1e-05	1e-05	0	0	0	0	1	0	0		0	0	0	0	1	0	0		0	0	0	0	1	0	0
916	TUM	LH51	USA	Unterseer et al. (2016)		460243	0.00262	0.00046837	0	0.00069746	1e-05	1e-05	0.99994	1e-05	1e-05	1e-05	1e-05	0	0	1	0	0	0	0		0	0	1	0	0	0	0		0	0	1	0	0	0	0
917	TUM	LH54	USA	Unterseer et al. (2016)		460243	0.00256	0.00112	0	0.00137	1e-05	1e-05	0.915937	1e-05	0.084013	1e-05	1e-05	0	0	1	0	0	0	0		0	0	1	0	0	0	0		0	0	1	0	0	0	0
918	TUM	LH59	USA	Unterseer et al. (2016)		460243	0.00661	0	0.00216	8.7099e-05	1e-05	1e-05	0.844814	1e-05	0.155136	1e-05	1e-05	0	0	1	0	0	0	0		0	0	1	0	0	0	0		0	0	0	0	0	0	0
919	TUM	LH61	USA	Unterseer et al. (2016)		460243	0.00284	0.00106	0	0.00135	1e-05	1e-05	0.999424	1e-05	1e-05	1e-05	0.000526	0	0	1	0	0	0	0		0	0	1	0	0	0	0		0	0	1	0	0	0	0
920	TUM	LH65	USA	Unterseer et al. (2016)		460243	0.00047149	0	2.1728e-06	6.5183e-05	1e-05	1e-05	0.99994	1e-05	1e-05	1e-05	1e-05	0	0	1	0	0	0	0		0	0	1	0	0	0	0		0	0	1	0	0	0	0
921	TUM	LH74	USA	Unterseer et al. (2016)		460243	0.00222	0	0.00079089	6.306e-05	1e-05	0.99994	1e-05	1e-05	1e-05	1e-05	1e-05	0	1	0	0	0	0	0		0	1	0	0	0	0	0		0	1	0	0	0	0	0
922	TUM	LH93	USA	Unterseer et al. (2016)		460243	0.00331	0	0.00095384	0.00011309	0.150659	0.02468	0.077279	0.128223	0.230514	0.325221	0.063423	0	0	0	0	0	0	0		0	0	0	0	0	0	0		0	0	0	0	0	0	0
923	TUM	LO863	UNK	Unterseer et al. (2016)		460243	0.01274	0.00877	1.7382e-05	0.01005	0.544918	1e-05	0.015701	0.111362	1e-05	0.327989	1e-05	0	0	0	0	0	0	0		0	0	0	0	0	0	0		0	0	0	0	0	0	0
924	TUM	Lo11	IT	Unterseer et al. (2016)		460243	0.01063	0.00314	0	0.00383	0.561424	1e-05	0.021118	0.067879	1e-05	0.349549	1e-05	0	0	0	0	0	0	0		0	0	0	0	0	0	0		0	0	0	0	0	0	0
925	TUM	Lo32	IT	Unterseer et al. (2016)		460243	0.00873	0.00198	0	0.0028	0.532885	1e-05	1e-05	0.168878	0.008882	0.289325	1e-05	0	0	0	0	0	0	0		0	0	0	0	0	0	0		0	0	0	0	0	0	0
926	TUM	M162W	SAFR	Unterseer et al. (2016)		460243	0.00996	0.00213	0	0.00275	0.124393	0.016205	0.080304	0.142994	0.011022	0.61457	0.010512	0	0	0	0	0	0	0		0	0	0	0	0	0	0		0	0	0	0	0	0	0
927	TUM	M37W	SAFR	Unterseer et al. (2016)		460243	0.00977	0.00207	1.7382e-05	0.00268	0.145944	0.043345	0.039264	0.154423	0.033823	0.567555	0.015646	0	0	0	0	0	0	0		0	0	0	0	0	0	0		0	0	0	0	0	0	0
928	TUM	MBS847	USA	Unterseer et al. (2016)		460243	0.00372	0.00212	0	0.00229	1e-05	1e-05	1e-05	1e-05	1e-05	1e-05	0.99994	0	0	0	0	0	0	1		0	0	0	0	0	0	1		0	0	0	0	0	0	1
929	TUM	ML606	USA	Unterseer et al. (2016)		460243	0.00046714	0	0	6.5183e-05	1e-05	1e-05	1e-05	0.027858	0.972092	1e-05	1e-05	0	0	0	0	1	0	0		0	0	0	0	1	0	0		0	0	0	0	1	0	0
930	TUM	MO17	USA	Unterseer et al. (2016)		460243	0.0007735	0	0.00019555	6.3023e-05	1e-05	1e-05	0.999936	1.4e-05	1e-05	1e-05	1e-05	0	0	1	0	0	0	0		0	0	1	0	0	0	0		0	0	1	0	0	0	0
931	TUM	Mo18W	USA	Unterseer et al. (2016)		460243	0.00877	0.00184	0	0.00229	0.133022	0.017729	0.061385	0.113132	0.109856	0.554483	0.010393	0	0	0	0	0	0	0		0	0	0	0	0	0	0		0	0	0	0	0	0	0
932	TUM	Ms71	USA	Unterseer et al. (2016)		460243	0.00963	0	0.00272	0.00010893	0.026239	0.040277	1e-05	0.229328	0.020061	0.64316	0.040925	0	0	0	0	0	0	0		0	0	0	0	0	0	0		0	0	0	0	0	0	0
933	TUM	NC350	UNK	Unterseer et al. (2016)		460243	0.00979	0.00214	5.4319e-05	0.00262	0.098127	0.005518	0.052263	0.177097	1e-05	0.655128	0.011857	0	0	0	0	0	0	0		0	0	0	0	0	0	0		0	0	0	0	0	0	0
934	TUM	NC358	UNK	Unterseer et al. (2016)		460243	0.00080175	0	0	0.00010429	0.094364	0.015945	0.051502	0.17348	1e-05	0.661229	0.003469	0	0	0	0	0	0	0		0	0	0	0	0	0	0		0	0	0	0	0	0	0
935	TUM	OH43	USA	Unterseer et al. (2016)		460243	0.0002716	0	0	0.00011081	1e-05	1e-05	1e-05	1e-05	0.99994	1e-05	1e-05	0	0	0	0	1	0	0		0	0	0	0	1	0	0		0	0	0	0	1	0	0
936	TUM	Oh7B	USA	Unterseer et al. (2016)		460243	0.00312	0.000619	0	0.00104	0.007381	0.142578	0.046571	0.230367	0.092366	0.430546	0.05019	0	0	0	0	0	0	0		0	0	0	0	0	0	0		0	0	0	0	0	0	0
937	TUM	P39	USA	Unterseer et al. (2016)		460243	0.00535	0.00112	0	0.00178	0.862428	0.004565	0.016957	0.044465	0.033599	0.03138	0.006605	1	0	0	0	0	0	0		1	0	0	0	0	0	0		0	0	0	0	0	0	0
938	TUM	PA91	USA	Unterseer et al. (2016)		460243	0.00035199	0	0	6.5183e-05	1e-05	1e-05	1e-05	0.180729	0.819221	1e-05	1e-05	0	0	0	0	1	0	0		0	0	0	0	1	0	0		0	0	0	0	0	0	0
939	TUM	PH207	USA	Unterseer et al. (2016)		460243	0.00382	0	0.00179	9.5773e-05	1e-05	1e-05	1e-05	1.8e-05	1e-05	1e-05	0.999932	0	0	0	0	0	0	1		0	0	0	0	0	0	1		0	0	0	0	0	0	1
940	TUM	PHG29	USA	Unterseer et al. (2016)		460243	0.00357	0.00119	0	0.00136	1.4e-05	1e-05	1.4e-05	1.6e-05	1e-05	1e-05	0.999927	0	0	0	0	0	0	1		0	0	0	0	0	0	1		0	0	0	0	0	0	1
941	TUM	PHG50	USA	Unterseer et al. (2016)		460243	0.00584	0.01714	0	0.01823	1e-05	1e-05	1e-05	0.152001	1e-05	1e-05	0.847949	0	0	0	0	0	0	1		0	0	0	0	0	0	1		0	0	0	0	0	0	0
942	TUM	PHG72	USA	Unterseer et al. (2016)		460243	0.00479	0.01238	0	0.01311	1e-05	0.176553	1e-05	0.028048	0.033471	1e-05	0.761897	0	0	0	0	0	0	1		0	0	0	0	0	0	0		0	0	0	0	0	0	0
943	TUM	PHH93	USA	Unterseer et al. (2016)		460243	0.00034112	0	0	4.1283e-05	1e-05	1.4e-05	1.3e-05	1.4e-05	1e-05	1e-05	0.999929	0	0	0	0	0	0	1		0	0	0	0	0	0	1		0	0	0	0	0	0	1
944	TUM	PHJ90	USA	Unterseer et al. (2016)		460243	0.00382	0.00252	0	0.0028	1.8e-05	1e-05	1e-05	1e-05	1e-05	1e-05	0.999932	0	0	0	0	0	0	1		0	0	0	0	0	0	1		0	0	0	0	0	0	1
945	TUM	PHK29	USA	Unterseer et al. (2016)		460243	0.00276	0	0.00074526	4.5662e-05	1e-05	0.493573	0.020889	0.485498	1e-05	1e-05	1e-05	0	0	0	0	0	0	0		0	0	0	0	0	0	0		0	0	0	0	0	0	0
946	TUM	PHK42	USA	Unterseer et al. (2016)		460243	0.00242	0.00066648	0	0.00082131	1e-05	1.3e-05	1.2e-05	1e-05	1.4e-05	1e-05	0.999931	0	0	0	0	0	0	1		0	0	0	0	0	0	1		0	0	0	0	0	0	1
947	TUM	PHN82	USA	Unterseer et al. (2016)		460243	0.00222	0.00058578	0	0.00076264	1e-05	1e-05	0.103171	0.00858	0.020124	1e-05	0.868096	0	0	0	0	0	0	1		0	0	0	0	0	0	1		0	0	0	0	0	0	0
948	TUM	PHP02	USA	Unterseer et al. (2016)		460243	0.00488	0.00673	0	0.00724	1e-05	1e-05	1e-05	1e-05	1e-05	1e-05	0.99994	0	0	0	0	0	0	1		0	0	0	0	0	0	1		0	0	0	0	0	0	1
949	TUM	PHR25	USA	Unterseer et al. (2016)		460243	0.00247	0.00095403	0	0.00123	0.047005	1e-05	1e-05	1e-05	1e-05	0.112755	0.8402	0	0	0	0	0	0	1		0	0	0	0	0	0	1		0	0	0	0	0	0	0
950	TUM	PHW17	USA	Unterseer et al. (2016)		460243	0.00493	0.00125	0	0.00151	0.019941	0.748405	1e-05	0.021376	0.001012	0.209246	1e-05	0	1	0	0	0	0	0		0	0	0	0	0	0	0		0	0	0	0	0	0	0
951	TUM	PHW52	USA	Unterseer et al. (2016)		460243	0.00466	0.0015	0	0.00167	1e-05	0.551939	1e-05	0.448011	1e-05	1e-05	1e-05	0	0	0	0	0	0	0		0	0	0	0	0	0	0		0	0	0	0	0	0	0
952	TUM	Tzi8	UNK	Unterseer et al. (2016)		460243	0.05638	0.16201	0	0.16378	0.061698	0.024131	0.0455	0.185058	1e-05	0.680846	0.002757	0	0	0	0	0	0	0		0	0	0	0	0	0	0		0	0	0	0	0	0	0
953	TUM	UH006	DE	Unterseer et al. (2016)		460243	0.00858	0.0052	0	0.00565	0.991597	1e-05	1e-05	0.008353	1e-05	1e-05	1e-05	1	0	0	0	0	0	0		1	0	0	0	0	0	0		1	0	0	0	0	0	0
954	TUM	UH007	DE	Unterseer et al. (2016)		460243	0.00553	0.00257	0	0.00303	0.99994	1e-05	1e-05	1e-05	1e-05	1e-05	1e-05	1	0	0	0	0	0	0		1	0	0	0	0	0	0		1	0	0	0	0	0	0
955	TUM	UH009	DE	Unterseer et al. (2016)		460243	0.00694	0.01168	0	0.0129	0.886614	1e-05	0.07031	0.020551	1e-05	0.022496	1e-05	1	0	0	0	0	0	0		1	0	0	0	0	0	0		0	0	0	0	0	0	0
956	TUM	UH250	DE	Unterseer et al. (2016)		460243	0.00075612	0	0	6.9528e-05	1e-05	0.252056	0.093564	1e-05	0.062113	0.533929	0.058319	0	0	0	0	0	0	0		0	0	0	0	0	0	0		0	0	0	0	0	0	0
957	TUM	UH304	DE	Unterseer et al. (2016)		460243	0.00020424	0	0	5.8665e-05	1.2e-05	1.5e-05	1e-05	1.9e-05	1e-05	1e-05	0.999924	0	0	0	0	0	0	1		0	0	0	0	0	0	1		0	0	0	0	0	0	1
958	TUM	VA85	USA	Unterseer et al. (2016)		460243	0.01102	0.00297	2.1728e-06	0.00351	0.120594	0.026899	0.038588	0.21906	0.351261	0.242033	0.001566	0	0	0	0	0	0	0		0	0	0	0	0	0	0		0	0	0	0	0	0	0
959	TUM	W117	USA	Unterseer et al. (2016)		460243	0.00061055	0	0	0.00013037	0.126228	0.073436	0.162404	0.122497	1e-05	0.507862	0.007564	0	0	0	0	0	0	0		0	0	0	0	0	0	0		0	0	0	0	0	0	0
960	TUM	W22	USA	Unterseer et al. (2016)		460243	0.00081479	0.00117	0	0.00129	1e-05	1e-05	0.155111	1e-05	0.825375	1e-05	0.019475	0	0	0	0	1	0	0		0	0	0	0	1	0	0		0	0	0	0	0	0	0
961	TUM	W401	USA	Unterseer et al. (2016)		460243	0.00495	0.00129	0	0.00189	0.123724	0.013793	0.037824	0.044079	0.191091	0.534538	0.054949	0	0	0	0	0	0	0		0	0	0	0	0	0	0		0	0	0	0	0	0	0
962	TUM	WF9	USA	Unterseer et al. (2016)		460243	0.00068442	0.00084578	0	0.00097774	1e-05	1e-05	1e-05	1e-05	0.99994	1e-05	1e-05	0	0	0	0	1	0	0		0	0	0	0	1	0	0		0	0	0	0	1	0	0
963	TUM	X1G0895.DH101	DE	Unterseer et al. (2016)		460243	0.00606	0.00183	0	0.00237	0.678508	0.057549	1e-05	0.07466	0.095351	0.062417	0.031505	0	0	0	0	0	0	0		0	0	0	0	0	0	0		0	0	0	0	0	0	0
964	TUM	X1G0895.DH104	DE	Unterseer et al. (2016)		460243	0.00885	0.00238	8.6911e-06	0.00286	0.683761	1e-05	0.001576	0.120448	0.103013	0.091182	1e-05	0	0	0	0	0	0	0		0	0	0	0	0	0	0		0	0	0	0	0	0	0
965	TUM	X1G0895.DH109	DE	Unterseer et al. (2016)		460243	0.01106	0.00463	0	0.00516	0.730644	1e-05	1e-05	0.097543	0.079135	0.088822	0.003836	1	0	0	0	0	0	0		0	0	0	0	0	0	0		0	0	0	0	0	0	0
966	TUM	X1G0896.DH102	DE	Unterseer et al. (2016)		460243	0.01221	0.00403	1.3037e-05	0.0046	0.949428	0.009249	1e-05	0.01365	0.027643	1e-05	1e-05	1	0	0	0	0	0	0		1	0	0	0	0	0	0		1	0	0	0	0	0	0
967	TUM	X1G0896.DH116	DE	Unterseer et al. (2016)		460243	0.00781	0.00194	0	0.00249	0.99994	1e-05	1e-05	1e-05	1e-05	1e-05	1e-05	1	0	0	0	0	0	0		1	0	0	0	0	0	0		1	0	0	0	0	0	0
968	TUM	X1G0896.DH123	DE	Unterseer et al. (2016)		460243	0.00535	0.00115	0	0.00168	0.99994	1e-05	1e-05	1e-05	1e-05	1e-05	1e-05	1	0	0	0	0	0	0		1	0	0	0	0	0	0		1	0	0	0	0	0	0
969	TUM	X1G0896.DH212	DE	Unterseer et al. (2016)		460243	0.00629	0.00143	0	0.00208	0.99994	1e-05	1e-05	1e-05	1e-05	1e-05	1e-05	1	0	0	0	0	0	0		1	0	0	0	0	0	0		1	0	0	0	0	0	0
970	TUM	X1G0897.DH102	DE	Unterseer et al. (2016)		460243	0.00923	0.00273	0	0.00334	0.99994	1e-05	1e-05	1e-05	1e-05	1e-05	1e-05	1	0	0	0	0	0	0		1	0	0	0	0	0	0		1	0	0	0	0	0	0
971	TUM	X1G0897.DH135	DE	Unterseer et al. (2016)		460243	0.01145	0.00343	0	0.00407	0.999924	1e-05	2.6e-05	1e-05	1e-05	1e-05	1e-05	1	0	0	0	0	0	0		1	0	0	0	0	0	0		1	0	0	0	0	0	0
972	TUM	X1G0897.DH203	DE	Unterseer et al. (2016)		460243	0.00707	0.00173	0	0.00238	0.99994	1e-05	1e-05	1e-05	1e-05	1e-05	1e-05	1	0	0	0	0	0	0		1	0	0	0	0	0	0		1	0	0	0	0	0	0
973	TUM	X740	USA	Unterseer et al. (2016)		460243	0.00504	0.00078616	0	0.00115	1e-05	1e-05	0.99994	1e-05	1e-05	1e-05	1e-05	0	0	1	0	0	0	0		0	0	1	0	0	0	0		0	0	1	0	0	0	0
974	TUM	Z15	UNK	Unterseer et al. (2016)		460243	0.00832	0.00145	9.9947e-05	0.00198	0.810812	1e-05	1e-05	0.061015	0.05789	0.070253	1e-05	1	0	0	0	0	0	0		1	0	0	0	0	0	0		0	0	0	0	0	0	0

## Sheet: Supplementary Table S2
Supplementary table S2. Information about the SEE subpanel of inbreds used, along with membership probabilities from the Admixture analysis
Entry	Panel	Line name	Putative origin	Subpanel	European flint	Wf9	A374	K
2	MRIZP	100/68	BGR	SEE_subpanel	0.048953	0.891555	0.059492	Wf9
3	MRIZP	103-57B	BGR	SEE_subpanel	0.456639	1e-05	0.543351	admixed
4	MRIZP	106-62	BGR	SEE_subpanel	0.357461	0.397584	0.244956	admixed
5	MRIZP	14_ACHET	BGR	SEE_subpanel	0.203287	0.320423	0.47629	admixed
7	MRIZP	20/57B_1	BGR	SEE_subpanel	0.216664	0.045262	0.738074	A374
8	MRIZP	20/57B_2	BGR	SEE_subpanel	0.523451	0.307944	0.168606	admixed
9	MRIZP	23/57B_4-4_1	BGR	SEE_subpanel	0.513407	0.367946	0.118646	admixed
10	MRIZP	23/57B_4-4_2	BGR	SEE_subpanel	0.283117	0.445829	0.271053	admixed
11	MRIZP	231/79B	BGR	SEE_subpanel	1e-05	0.876699	0.123291	Wf9
12	MRIZP	23-245/77B	BGR	SEE_subpanel	1e-05	0.338112	0.661878	admixed
13	MRIZP	233_-_10	BGR	SEE_subpanel	0.285907	0.619657	0.094436	admixed
14	MRIZP	234-62	BGR	SEE_subpanel	0.596803	0.403187	1e-05	admixed
15	MRIZP	262-62	BGR	SEE_subpanel	0.124311	0.038515	0.837174	A374
16	MRIZP	278/53B	BGR	SEE_subpanel	0.203092	0.272469	0.524439	admixed
17	MRIZP	28-69	BGR	SEE_subpanel	1e-05	0.99998	1e-05	Wf9
18	MRIZP	316/55B	BGR	SEE_subpanel	0.209172	0.364284	0.426544	admixed
19	MRIZP	31-69	BGR	SEE_subpanel	0.018714	0.813251	0.168035	Wf9
20	MRIZP	342/56B	BGR	SEE_subpanel	0.104464	0.591643	0.303893	admixed
21	MRIZP	350-62	BGR	SEE_subpanel	0.293091	0.407421	0.299489	admixed
22	MRIZP	353-62	BGR	SEE_subpanel	1e-05	0.99998	1e-05	Wf9
23	MRIZP	35768	GRC	SEE_subpanel	0.212081	0.412857	0.375061	admixed
24	MRIZP	358-62	BGR	SEE_subpanel	0.109431	0.806875	0.083694	Wf9
25	MRIZP	372/57B	BGR	SEE_subpanel	0.097808	0.757894	0.144299	Wf9
26	MRIZP	38-11_Ht	ex-YU	SEE_subpanel	1e-05	0.559818	0.440172	admixed
27	MRIZP	38-61	BGR	SEE_subpanel	0.255132	0.430182	0.314686	admixed
28	MRIZP	387-64	BGR	SEE_subpanel	0.259378	0.432853	0.307768	admixed
29	MRIZP	38933	GRC	SEE_subpanel	0.263833	0.316318	0.419849	admixed
30	MRIZP	396/55B	BGR	SEE_subpanel	0.269484	0.333686	0.396831	admixed
31	MRIZP	39601	GRC	SEE_subpanel	0.225639	0.472043	0.302318	admixed
32	MRIZP	400-64	BGR	SEE_subpanel	0.229315	0.540952	0.229732	admixed
33	MRIZP	40827	GRC	SEE_subpanel	0.38696	0.162636	0.450404	admixed
34	MRIZP	41345	GRC	SEE_subpanel	0.967048	0.028946	0.004006	European Flint
35	MRIZP	41997	GRC	SEE_subpanel	0.776629	0.1524	0.070972	European Flint
36	MRIZP	43D2-2	HUN	SEE_subpanel	0.156155	0.663977	0.179867	admixed
37	MRIZP	45-57B	BGR	SEE_subpanel	0.70855	0.090399	0.201051	European Flint
38	MRIZP	50-61	BGR	SEE_subpanel	0.780593	0.13186	0.087547	European Flint
39	MRIZP	50-69	BGR	SEE_subpanel	0.653131	0.212485	0.134384	admixed
40	MRIZP	507/64_B	BGR	SEE_subpanel	0.786747	0.096693	0.11656	European Flint
41	MRIZP	5190-1/77B	BGR	SEE_subpanel	0.432728	0.470079	0.097193	admixed
42	MRIZP	527/78b	BGR	SEE_subpanel	1e-05	0.840437	0.159553	Wf9
43	MRIZP	54/57_B	BGR	SEE_subpanel	0.539753	0.214986	0.245261	admixed
44	MRIZP	545/64B	BGR	SEE_subpanel	0.665894	0.187277	0.146829	admixed
45	MRIZP	55-69	BGR	SEE_subpanel	0.613965	0.306872	0.079163	admixed
46	MRIZP	576-64	BGR	SEE_subpanel	0.107334	0.698146	0.194519	admixed
47	MRIZP	577/64B	BGR	SEE_subpanel	0.702442	0.098119	0.199439	European Flint
48	MRIZP	62-61	BGR	SEE_subpanel	0.185277	0.365641	0.449082	admixed
49	MRIZP	66-69	BGR	SEE_subpanel	0.184667	0.10841	0.706923	A374
54	MRIZP	73/56B	BGR	SEE_subpanel	0.296778	0.38136	0.321862	admixed
55	MRIZP	73-8-1	BGR	SEE_subpanel	0.043432	0.921057	0.035511	Wf9
56	MRIZP	74/56B	BGR	SEE_subpanel	0.008871	0.548968	0.442161	admixed
57	MRIZP	78-61	BGR	SEE_subpanel	0.659151	0.214174	0.126675	admixed
58	MRIZP	841	BGR	SEE_subpanel	0.038476	0.464677	0.496847	admixed
59	MRIZP	9/57B	BGR	SEE_subpanel	1e-05	0.686498	0.313492	admixed
60	MRIZP	A24	ROM	SEE_subpanel	0.205399	0.295374	0.499227	admixed
61	MRIZP	A-32	ROM	SEE_subpanel	0.214438	0.331601	0.453962	admixed
64	MRIZP	A54-26	BGR	SEE_subpanel	0.194188	0.724828	0.080984	Wf9
74	MRIZP	Argentina_4	BGR	SEE_subpanel	0.715232	0.193913	0.090855	European Flint
75	MRIZP	AT112	BGR	SEE_subpanel	0.551133	0.32654	0.122328	admixed
76	MRIZP	AT1-6-2	BGR	SEE_subpanel	0.505795	0.299902	0.194303	admixed
77	MRIZP	AT241	BGR	SEE_subpanel	0.315759	0.410079	0.274161	admixed
78	MRIZP	AT284a	BGR	SEE_subpanel	0.164705	0.390859	0.444437	admixed
79	MRIZP	AT317	BGR	SEE_subpanel	0.50917	0.354442	0.136388	admixed
80	MRIZP	AT389	BGR	SEE_subpanel	0.275954	0.638472	0.085573	admixed
81	MRIZP	AT463	BGR	SEE_subpanel	0.772589	0.12801	0.099401	European Flint
82	MRIZP	AT502	BGR	SEE_subpanel	0.194384	0.639938	0.165678	admixed
83	MRIZP	AT518	BGR	SEE_subpanel	0.279313	0.627806	0.092881	admixed
84	MRIZP	AT527	BGR	SEE_subpanel	0.309201	0.400773	0.290026	admixed
85	MRIZP	AT535	BGR	SEE_subpanel	0.048953	0.826375	0.124672	Wf9
86	MRIZP	AT573a	BGR	SEE_subpanel	0.408285	0.333867	0.257848	admixed
87	MRIZP	AT585	BGR	SEE_subpanel	0.222387	0.388797	0.388816	admixed
88	MRIZP	AT585a	BGR	SEE_subpanel	0.200632	0.692754	0.106614	admixed
89	MRIZP	AT591	BGR	SEE_subpanel	0.390736	0.609254	1e-05	admixed
90	MRIZP	AT607	BGR	SEE_subpanel	0.972294	1e-05	0.027696	European Flint
91	MRIZP	AT633	BGR	SEE_subpanel	0.565522	0.270358	0.16412	admixed
92	MRIZP	AT65	BGR	SEE_subpanel	0.577595	0.340308	0.082097	admixed
93	MRIZP	AT701	BGR	SEE_subpanel	0.400056	0.363343	0.2366	admixed
94	MRIZP	AT707_(AT705)	BGR	SEE_subpanel	0.012962	0.915219	0.071819	Wf9
95	MRIZP	AT731	BGR	SEE_subpanel	0.514505	0.399248	0.086247	admixed
96	MRIZP	AT767-3	BGR	SEE_subpanel	0.271821	0.418349	0.309831	admixed
97	MRIZP	AT99	BGR	SEE_subpanel	0.287545	0.481891	0.230563	admixed
98	MRIZP	B14_Ht	ex-YU	SEE_subpanel	0.627126	0.254427	0.118448	admixed
100	MRIZP	B89	ex-YU	SEE_subpanel	0.328325	0.509999	0.161677	admixed
102	MRIZP	BG669-166C	ex-YU	SEE_subpanel	0.757034	0.19006	0.052906	European Flint
103	MRIZP	BgAT202-31	BGR	SEE_subpanel	0.106497	0.442038	0.451465	admixed
104	MRIZP	BgAT497a	BGR	SEE_subpanel	0.393088	0.461666	0.145246	admixed
105	MRIZP	BgGB177-81	BGR	SEE_subpanel	0.237833	0.445381	0.316786	admixed
106	MRIZP	Bi55	ROM	SEE_subpanel	1e-05	0.99998	1e-05	Wf9
107	MRIZP	Bi67	ROM	SEE_subpanel	1e-05	1e-05	0.99998	A374
108	MRIZP	C174-12	BGR	SEE_subpanel	0.348307	0.429611	0.222082	admixed
109	MRIZP	C177_Bg	BGR	SEE_subpanel	0.332692	0.420717	0.246592	admixed
110	MRIZP	C258_Bg	BGR	SEE_subpanel	0.464568	0.328536	0.206896	admixed
111	MRIZP	C261-1	BGR	SEE_subpanel	0.611685	0.242398	0.145917	admixed
112	MRIZP	C5	HUN	SEE_subpanel	0.030447	0.78413	0.185423	Wf9
113	MRIZP	C899	BGR	SEE_subpanel	0.475966	0.479448	0.044586	admixed
114	MRIZP	CI_31a	BGR	SEE_subpanel	1e-05	0.671617	0.328373	admixed
126	MRIZP	CM89	ex-YU	SEE_subpanel	0.257144	0.55289	0.189966	admixed
135	MRIZP	CW1-6	ex-YU	SEE_subpanel	0.177657	0.757093	0.065249	Wf9
136	MRIZP	CW1-8	ex-YU	SEE_subpanel	0.244622	0.568915	0.186463	admixed
137	MRIZP	D2-30-6/4	ex-YU	SEE_subpanel	0.264784	0.560017	0.175199	admixed
139	MRIZP	DAK_01	HUN	SEE_subpanel	0.065925	0.737197	0.196879	Wf9
142	MRIZP	E570/1	BGR	SEE_subpanel	0.297368	0.500022	0.20261	admixed
143	MRIZP	EP_-_44	BGR	SEE_subpanel	0.064463	1e-05	0.935527	A374
144	MRIZP	EP_-_47	BGR	SEE_subpanel	0.39559	0.367438	0.236972	admixed
145	MRIZP	Ep2	BGR	SEE_subpanel	1e-05	1e-05	0.99998	A374
146	MRIZP	Ep317	BGR	SEE_subpanel	0.282723	0.173628	0.543649	admixed
147	MRIZP	Ep322	BGR	SEE_subpanel	0.420299	0.488647	0.091054	admixed
148	MRIZP	Ep42	BGR	SEE_subpanel	0.243319	0.550615	0.206066	admixed
149	MRIZP	Ep43	BGR	SEE_subpanel	0.231847	1e-05	0.768143	A374
150	MRIZP	F_10	ex-YU	SEE_subpanel	0.329555	0.21142	0.459024	admixed
151	MRIZP	F105	ROM	SEE_subpanel	0.432734	0.110891	0.456375	admixed
152	MRIZP	F110	ROM	SEE_subpanel	1e-05	0.461088	0.538902	admixed
153	MRIZP	F114_1	ROM	SEE_subpanel	1e-05	0.999206	0.000784	Wf9
155	MRIZP	F121	ROM	SEE_subpanel	0.201666	0.49976	0.298574	admixed
156	MRIZP	F135	ROM	SEE_subpanel	0.526264	0.134494	0.339242	admixed
157	MRIZP	F17	ROM	SEE_subpanel	0.558879	0.339249	0.101872	admixed
158	MRIZP	F18	ROM	SEE_subpanel	0.080414	0.91566	0.003926	Wf9
159	MRIZP	F24	ROM	SEE_subpanel	0.834887	0.140524	0.024589	European Flint
160	MRIZP	F25_1	ROM	SEE_subpanel	1e-05	0.99998	1e-05	Wf9
161	MRIZP	F25_2	ROM	SEE_subpanel	0.516638	0.152435	0.330928	admixed
162	MRIZP	F3_1	ROM	SEE_subpanel	0.195315	0.295828	0.508856	admixed
163	MRIZP	F3_2	ROM	SEE_subpanel	1e-05	0.99998	1e-05	Wf9
164	MRIZP	F30	ROM	SEE_subpanel	0.209003	1e-05	0.790987	A374
165	MRIZP	F36	ROM	SEE_subpanel	0.36289	0.633802	0.003308	admixed
166	MRIZP	F56	ROM	SEE_subpanel	0.415672	0.118892	0.465435	admixed
168	MRIZP	F6	ROM	SEE_subpanel	1e-05	0.582796	0.417194	admixed
170	MRIZP	F7	ROM	SEE_subpanel	0.047994	0.831785	0.120222	Wf9
171	MRIZP	F9	ROM	SEE_subpanel	0.404443	0.279448	0.316109	admixed
172	MRIZP	F90_1	ROM	SEE_subpanel	0.403819	0.194532	0.401649	admixed
173	MRIZP	F90_2	ROM	SEE_subpanel	0.204194	0.295263	0.500544	admixed
174	MRIZP	F93	ROM	SEE_subpanel	0.252452	0.46054	0.287009	admixed
175	MRIZP	Fd66	ROM	SEE_subpanel	0.221797	0.270609	0.507594	admixed
176	MRIZP	Fd96_1	ROM	SEE_subpanel	0.029335	0.461406	0.509258	admixed
177	MRIZP	Fd96_2	ROM	SEE_subpanel	0.263873	0.315426	0.420702	admixed
178	MRIZP	FRC123	ex-YU	SEE_subpanel	0.284045	0.326249	0.389706	admixed
179	MRIZP	Fu_7	ex-YU	SEE_subpanel	0.039347	0.542608	0.418045	admixed
180	MRIZP	FU24	ex-YU	SEE_subpanel	0.99998	1e-05	1e-05	European Flint
182	MRIZP	GB15-81	BGR	SEE_subpanel	0.403726	0.388161	0.208113	admixed
183	MRIZP	GB206-80	BGR	SEE_subpanel	0.11445	0.700286	0.185264	Wf9
184	MRIZP	GB537-80	BGR	SEE_subpanel	0.023631	0.867109	0.10926	Wf9
186	MRIZP	H100	ex-YU	SEE_subpanel	0.199999	0.557084	0.242917	admixed
187	MRIZP	H121	ex-YU	SEE_subpanel	0.252959	0.53987	0.207171	admixed
188	MRIZP	H439	ex-YU	SEE_subpanel	0.982272	0.017718	1e-05	European Flint
189	MRIZP	H439-4	ex-YU	SEE_subpanel	0.39608	0.406668	0.197252	admixed
190	MRIZP	H51R	ex-YU	SEE_subpanel	0.550561	0.230848	0.218591	admixed
191	MRIZP	H521	BGR	SEE_subpanel	0.26733	0.573067	0.159603	admixed
192	MRIZP	HA207	ex-YU	SEE_subpanel	0.364356	0.358061	0.277582	admixed
193	MRIZP	HM70-21-283-1	BGR	SEE_subpanel	1e-05	0.822569	0.177421	Wf9
194	MRIZP	HMV107	HUN	SEE_subpanel	0.389306	0.460987	0.149707	admixed
195	MRIZP	HMV108	HUN	SEE_subpanel	0.407556	0.309115	0.283329	admixed
196	MRIZP	HMV109/102	HUN	SEE_subpanel	0.322669	0.501793	0.175538	admixed
197	MRIZP	HMV407	HUN	SEE_subpanel	0.132058	0.530012	0.337931	admixed
198	MRIZP	Hy	BGR	SEE_subpanel	0.585579	0.277485	0.136935	admixed
199	MRIZP	Hy_Ht	ex-YU	SEE_subpanel	0.517956	0.333136	0.148908	admixed
200	MRIZP	I182-B-1	BGR	SEE_subpanel	0.394054	0.233589	0.372358	admixed
201	MRIZP	Ia153	BGR	SEE_subpanel	0.113536	1e-05	0.886454	A374
202	MRIZP	Ia18W	BGR	SEE_subpanel	0.255332	0.635929	0.108738	admixed
203	MRIZP	Ia30	BGR	SEE_subpanel	0.505859	0.151339	0.342801	admixed
204	MRIZP	Ia62	BGR	SEE_subpanel	0.668578	0.182873	0.14855	admixed
206	MRIZP	Iu15W	BGR	SEE_subpanel	0.738886	0.160181	0.100933	European Flint
208	MRIZP	K_187-2	HUN	SEE_subpanel	0.428663	0.42755	0.143787	admixed
213	MRIZP	K271	HUN	SEE_subpanel	0.098636	0.688795	0.212569	admixed
215	MRIZP	K41	ex-YU	SEE_subpanel	0.577324	0.167078	0.255599	admixed
221	MRIZP	Kitajska_3	BGR	SEE_subpanel	0.586566	0.150839	0.262595	admixed
222	MRIZP	KK4L	ex-YU	SEE_subpanel	0.420909	0.317152	0.261939	admixed
223	MRIZP	KN49	ex-YU	SEE_subpanel	0.45777	0.307739	0.234491	admixed
225	MRIZP	KP167b_1	BGR	SEE_subpanel	0.205778	0.165402	0.62882	admixed
226	MRIZP	KP167b_2	BGR	SEE_subpanel	0.548515	0.244073	0.207411	admixed
227	MRIZP	KR62/24	BGR	SEE_subpanel	0.409887	0.268201	0.321911	admixed
228	MRIZP	KR94/21	BGR	SEE_subpanel	0.392797	0.283356	0.323847	admixed
231	MRIZP	KT139_1	BGR	SEE_subpanel	1e-05	0.99998	1e-05	Wf9
232	MRIZP	KT139_2	BGR	SEE_subpanel	0.198207	0.56362	0.238173	admixed
236	MRIZP	L_11/4	ex-YU	SEE_subpanel	0.687522	0.106873	0.205605	admixed
237	MRIZP	L_1225	ex-YU	SEE_subpanel	0.121855	0.542015	0.33613	admixed
238	MRIZP	L_1325/4-2	ex-YU	SEE_subpanel	0.497108	0.360322	0.14257	admixed
239	MRIZP	L-_43-0	BGR	SEE_subpanel	0.426088	0.451263	0.122649	admixed
240	MRIZP	L_518	ex-YU	SEE_subpanel	0.489024	0.120785	0.39019	admixed
241	MRIZP	L_568/4	ex-YU	SEE_subpanel	0.137213	0.790501	0.072286	Wf9
243	MRIZP	L10-216/1	ex-YU	SEE_subpanel	0.362272	0.368132	0.269596	admixed
244	MRIZP	L158	BGR	SEE_subpanel	0.374156	0.434487	0.191356	admixed
245	MRIZP	L2_10-2	ex-YU	SEE_subpanel	0.60115	0.253617	0.145233	admixed
246	MRIZP	L256	GRC	SEE_subpanel	0.787361	0.159031	0.053608	European Flint
247	MRIZP	L39-5_O2	BGR	SEE_subpanel	0.522311	0.292383	0.185306	admixed
248	MRIZP	L39-5-309	BGR	SEE_subpanel	1e-05	0.99998	1e-05	Wf9
249	MRIZP	LT33-4	ex-YU	SEE_subpanel	0.276229	0.629905	0.093867	admixed
250	MRIZP	LT41-1	ex-YU	SEE_subpanel	0.179545	0.743874	0.076582	Wf9
251	MRIZP	LTZ28-4	ex-YU	SEE_subpanel	0.150036	0.795527	0.054437	Wf9
252	MRIZP	LV30	ROM	SEE_subpanel	0.231861	0.531645	0.236494	admixed
253	MRIZP	LV31	ROM	SEE_subpanel	0.454851	0.086345	0.458804	admixed
254	MRIZP	LV50A	ROM	SEE_subpanel	0.144198	0.537489	0.318313	admixed
255	MRIZP	LV53	ROM	SEE_subpanel	0.222639	0.554569	0.222792	admixed
256	MRIZP	LV56	ROM	SEE_subpanel	0.316183	0.444612	0.239205	admixed
257	MRIZP	LV57A	ROM	SEE_subpanel	0.702894	0.022286	0.27482	European Flint
258	MRIZP	LV73	ROM	SEE_subpanel	0.321575	0.665324	0.013101	admixed
259	MRIZP	LV74	ROM	SEE_subpanel	0.468707	0.319455	0.211838	admixed
260	MRIZP	LV76	ROM	SEE_subpanel	0.320782	0.537217	0.142002	admixed
261	MRIZP	LV77	ROM	SEE_subpanel	0.487527	0.427557	0.084915	admixed
262	MRIZP	LV78	ROM	SEE_subpanel	0.377248	0.372682	0.25007	admixed
263	MRIZP	LV81_1	ROM	SEE_subpanel	0.257791	0.537826	0.204383	admixed
264	MRIZP	LV81_2	ROM	SEE_subpanel	0.646951	0.271357	0.081692	admixed
265	MRIZP	LV82	ROM	SEE_subpanel	0.245592	0.490449	0.263959	admixed
266	MRIZP	LV83_1	ROM	SEE_subpanel	0.638762	0.273137	0.088101	admixed
267	MRIZP	LV83_2	ROM	SEE_subpanel	0.644163	0.271442	0.084395	admixed
268	MRIZP	LV84_1	ROM	SEE_subpanel	0.129484	0.404156	0.46636	admixed
269	MRIZP	LV84_2	ROM	SEE_subpanel	0.128943	0.406737	0.464319	admixed
270	MRIZP	LV91	ROM	SEE_subpanel	0.341758	0.417402	0.24084	admixed
271	MRIZP	LV92	ROM	SEE_subpanel	0.322246	0.410976	0.266777	admixed
272	MRIZP	LV93	ROM	SEE_subpanel	0.370514	0.415066	0.214419	admixed
273	MRIZP	LV94	ROM	SEE_subpanel	0.084091	0.408668	0.507241	admixed
274	MRIZP	LV95	ROM	SEE_subpanel	0.069675	0.668524	0.261802	admixed
275	MRIZP	LXIV-106	ex-YU	SEE_subpanel	0.555513	0.210545	0.233942	admixed
276	MRIZP	LXIV-109	ex-YU	SEE_subpanel	0.473598	0.222208	0.304194	admixed
277	MRIZP	LXIV-112	ex-YU	SEE_subpanel	0.71468	0.205724	0.079597	European Flint
278	MRIZP	LXIV-99	ex-YU	SEE_subpanel	0.568688	0.239134	0.192177	admixed
279	MRIZP	LZ102-1	ex-YU	SEE_subpanel	0.254724	0.600691	0.144585	admixed
280	MRIZP	LZ30-1	ex-YU	SEE_subpanel	0.146018	0.814805	0.039177	Wf9
281	MRIZP	LZ97-3	ex-YU	SEE_subpanel	0.296535	0.601358	0.102107	admixed
282	MRIZP	M14-12B	BGR	SEE_subpanel	0.028608	0.923985	0.047407	Wf9
283	MRIZP	M14-1A	BGR	SEE_subpanel	0.112494	0.704012	0.183494	Wf9
284	MRIZP	M14-W5	HUN	SEE_subpanel	0.115266	0.237126	0.647608	admixed
285	MRIZP	M5	HUN	SEE_subpanel	0.436463	0.307286	0.256251	admixed
287	MRIZP	MA72A-37	BGR	SEE_subpanel	0.181936	0.696397	0.121667	admixed
288	MRIZP	MA73A-102	BGR	SEE_subpanel	0.327489	0.426323	0.246188	admixed
292	MRIZP	Mo14	BGR	SEE_subpanel	0.468715	0.347706	0.18358	admixed
293	MRIZP	Mo17_Ht	ex-YU	SEE_subpanel	0.328003	0.464602	0.207394	admixed
294	MRIZP	MTR6	BGR	SEE_subpanel	0.184364	0.426991	0.388645	admixed
295	MRIZP	MV4	BGR	SEE_subpanel	0.418658	0.327144	0.254198	admixed
297	MRIZP	N191	ex-YU	SEE_subpanel	0.022332	0.874395	0.103274	Wf9
298	MRIZP	NC264	ex-YU	SEE_subpanel	0.562635	0.258658	0.178706	admixed
299	MRIZP	Ny4	HUN	SEE_subpanel	0.065723	1e-05	0.934267	A374
300	MRIZP	O118a-124A	HUN	SEE_subpanel	0.551385	0.334505	0.114109	admixed
301	MRIZP	O14	HUN	SEE_subpanel	0.359617	0.476717	0.163666	admixed
304	MRIZP	Oh05	HUN	SEE_subpanel	1e-05	0.99998	1e-05	Wf9
305	MRIZP	Oh193	BGR	SEE_subpanel	0.203449	0.62893	0.167621	admixed
307	MRIZP	Oh55	BGR	SEE_subpanel	0.801767	0.107093	0.09114	European Flint
308	MRIZP	Oh66	BGR	SEE_subpanel	0.21121	0.127453	0.661337	admixed
309	MRIZP	Oh7N	ex-YU	SEE_subpanel	1e-05	1e-05	0.99998	A374
313	MRIZP	OT189_O2	BGR	SEE_subpanel	0.764992	0.094067	0.140941	European Flint
314	MRIZP	OT19-1-O2	BGR	SEE_subpanel	0.371262	0.539572	0.089166	admixed
315	MRIZP	OT21-1_O2	BGR	SEE_subpanel	0.197369	0.653942	0.148689	admixed
316	MRIZP	OT25-1-O2	BGR	SEE_subpanel	0.72435	0.24836	0.02729	European Flint
317	MRIZP	OT256_O2	BGR	SEE_subpanel	0.170672	0.392366	0.436962	admixed
318	MRIZP	OT265_O2	BGR	SEE_subpanel	0.09092	0.678912	0.230168	admixed
319	MRIZP	OT327_O2	BGR	SEE_subpanel	0.485572	0.279685	0.234742	admixed
320	MRIZP	OT42-01	BGR	SEE_subpanel	0.008406	0.850591	0.141003	Wf9
321	MRIZP	OT42-13-O2	BGR	SEE_subpanel	1e-05	0.98109	0.0189	Wf9
322	MRIZP	OT446-2-O2	BGR	SEE_subpanel	0.6183	0.1701	0.211601	admixed
323	MRIZP	OT464-1_O2	BGR	SEE_subpanel	0.467549	0.395531	0.13692	admixed
324	MRIZP	OT5-1-O2	BGR	SEE_subpanel	0.25129	0.255853	0.492857	admixed
325	MRIZP	OT57-5	BGR	SEE_subpanel	0.168309	0.605576	0.226115	admixed
326	MRIZP	OT60-9	BGR	SEE_subpanel	1e-05	0.99998	1e-05	Wf9
327	MRIZP	P21	ex-YU	SEE_subpanel	0.99998	1e-05	1e-05	European Flint
330	MRIZP	Pa375	ex-YU	SEE_subpanel	0.217521	0.411318	0.371161	admixed
331	MRIZP	Pa402P	ex-YU	SEE_subpanel	0.329965	0.338608	0.331427	admixed
332	MRIZP	Pa779	ex-YU	SEE_subpanel	0.267276	0.380553	0.352171	admixed
333	MRIZP	Pa871	ex-YU	SEE_subpanel	0.393313	0.32777	0.278917	admixed
334	MRIZP	Pa873	ex-YU	SEE_subpanel	0.251355	0.592541	0.156105	admixed
335	MRIZP	Pa875	ex-YU	SEE_subpanel	0.256203	0.616957	0.12684	admixed
336	MRIZP	Pa876	ex-YU	SEE_subpanel	0.142121	0.857869	1e-05	Wf9
337	MRIZP	Pa878	ex-YU	SEE_subpanel	0.332768	0.473102	0.194131	admixed
338	MRIZP	Polj17	ex-YU	SEE_subpanel	0.813434	0.067105	0.119461	European Flint
339	MRIZP	PS144	BGR	SEE_subpanel	0.264679	0.418306	0.317016	admixed
345	MRIZP	R227	ex-YU	SEE_subpanel	0.308118	0.469211	0.22267	admixed
346	MRIZP	R51/15	BGR	SEE_subpanel	0.73469	0.138606	0.126704	European Flint
347	MRIZP	R52/30	BGR	SEE_subpanel	0.381039	0.226803	0.392158	admixed
348	MRIZP	R52/68_1	BGR	SEE_subpanel	0.204117	0.188798	0.607084	admixed
349	MRIZP	R52/68_2	BGR	SEE_subpanel	0.891737	0.108253	1e-05	European Flint
350	MRIZP	R53/245b	BGR	SEE_subpanel	0.471012	0.326077	0.202911	admixed
351	MRIZP	R54/293	BGR	SEE_subpanel	0.506313	0.117381	0.376306	admixed
352	MRIZP	R54/303	BGR	SEE_subpanel	0.233031	0.160576	0.606394	admixed
353	MRIZP	R54/312a	BGR	SEE_subpanel	0.52454	0.234454	0.241006	admixed
354	MRIZP	R54/312c	BGR	SEE_subpanel	0.590956	0.213413	0.195631	admixed
355	MRIZP	R54/319ck	BGR	SEE_subpanel	0.555408	0.323258	0.121334	admixed
356	MRIZP	R54/332	BGR	SEE_subpanel	0.834277	0.092062	0.07366	European Flint
357	MRIZP	R54/460bck	BGR	SEE_subpanel	0.151376	0.499289	0.349335	admixed
358	MRIZP	R55/611a	BGR	SEE_subpanel	0.381844	0.351576	0.26658	admixed
359	MRIZP	R55/613a	BGR	SEE_subpanel	0.416954	0.250842	0.332203	admixed
360	MRIZP	R55/614a	BGR	SEE_subpanel	0.517684	0.161801	0.320515	admixed
361	MRIZP	R55/615a	BGR	SEE_subpanel	0.796253	0.158613	0.045134	European Flint
362	MRIZP	R55/681bk	BGR	SEE_subpanel	0.208061	0.000312	0.791626	A374
363	MRIZP	R55/699	BGR	SEE_subpanel	0.42771	0.184494	0.387796	admixed
364	MRIZP	R553	BGR	SEE_subpanel	0.975577	1e-05	0.024413	European Flint
365	MRIZP	R56/749	BGR	SEE_subpanel	0.464504	0.029463	0.506033	admixed
366	MRIZP	R56/763	BGR	SEE_subpanel	0.302039	0.169647	0.528314	admixed
367	MRIZP	R56/782	BGR	SEE_subpanel	0.99998	1e-05	1e-05	European Flint
368	MRIZP	R563	BGR	SEE_subpanel	0.902766	0.075332	0.021902	European Flint
369	MRIZP	R57/1139	BGR	SEE_subpanel	0.074973	0.919589	0.005438	Wf9
370	MRIZP	R57/1153b	BGR	SEE_subpanel	0.484239	0.051071	0.46469	admixed
371	MRIZP	R57/116	BGR	SEE_subpanel	0.146953	0.24747	0.605577	admixed
372	MRIZP	R57/1164	BGR	SEE_subpanel	0.508844	0.116828	0.374327	admixed
373	MRIZP	R57/1171	BGR	SEE_subpanel	0.487282	0.040917	0.471801	admixed
374	MRIZP	R57/1171-5-4-2	BGR	SEE_subpanel	0.583569	0.090719	0.325712	admixed
375	MRIZP	R57/846b	BGR	SEE_subpanel	0.960918	1e-05	0.039072	European Flint
376	MRIZP	R58/3556-7-1b	BGR	SEE_subpanel	0.816168	0.102835	0.080997	European Flint
377	MRIZP	R58/3572-5-2	BGR	SEE_subpanel	0.377504	0.278754	0.343742	admixed
378	MRIZP	R58/3575-6	BGR	SEE_subpanel	0.581015	0.089702	0.329283	admixed
379	MRIZP	R70z	ex-YU	SEE_subpanel	0.195356	1e-05	0.804634	A374
380	MRIZP	R7Ja6203	BGR	SEE_subpanel	0.235229	0.384917	0.379855	admixed
381	MRIZP	R802_O2	BGR	SEE_subpanel	0.264264	0.597501	0.138235	admixed
382	MRIZP	R854	BGR	SEE_subpanel	0.361733	0.439121	0.199146	admixed
383	MRIZP	R908A	BGR	SEE_subpanel	0.539099	0.29104	0.169861	admixed
385	MRIZP	S_1348/7	ex-YU	SEE_subpanel	0.490066	0.296667	0.213267	admixed
386	MRIZP	S1-49	BGR	SEE_subpanel	0.832068	0.050746	0.117186	European Flint
387	MRIZP	S2-100/230	BGR	SEE_subpanel	0.99998	1e-05	1e-05	European Flint
388	MRIZP	S2-19-So/1	BGR	SEE_subpanel	0.99998	1e-05	1e-05	European Flint
394	MRIZP	SD40	ex-YU	SEE_subpanel	0.192468	0.625622	0.18191	admixed
396	MRIZP	Segedi	BGR	SEE_subpanel	0.493735	0.302637	0.203628	admixed
397	MRIZP	St10	BGR	SEE_subpanel	0.9361	0.029622	0.034279	European Flint
398	MRIZP	SZ1001	HUN	SEE_subpanel	0.134889	0.797651	0.067459	Wf9
399	MRIZP	SZ1003/3-4	HUN	SEE_subpanel	0.51254	0.263701	0.223759	admixed
400	MRIZP	SZ1005/3	HUN	SEE_subpanel	0.468434	0.321223	0.210343	admixed
401	MRIZP	SZ1007	HUN	SEE_subpanel	0.419485	0.348108	0.232407	admixed
402	MRIZP	SZ1016/12	HUN	SEE_subpanel	0.130349	0.748642	0.121009	Wf9
403	MRIZP	SZ1016/8	HUN	SEE_subpanel	1e-05	0.287551	0.712439	A374
404	MRIZP	SZ1017/6_1	HUN	SEE_subpanel	0.202001	0.615326	0.182673	admixed
405	MRIZP	SZ1017/6_2	HUN	SEE_subpanel	0.179824	0.62213	0.198045	admixed
406	MRIZP	SZ1025/7	HUN	SEE_subpanel	0.069229	0.3657	0.565072	admixed
407	MRIZP	SZ1028/7	HUN	SEE_subpanel	0.284119	0.577231	0.13865	admixed
408	MRIZP	SZ1029/5	HUN	SEE_subpanel	0.249359	0.285918	0.464723	admixed
409	MRIZP	SZ1030/8	HUN	SEE_subpanel	0.487456	0.123893	0.388651	admixed
410	MRIZP	SZ1036/5	HUN	SEE_subpanel	0.33534	0.356241	0.308419	admixed
411	MRIZP	SZ1041/6	HUN	SEE_subpanel	0.650345	0.261503	0.088152	admixed
412	MRIZP	SZ1049/4	HUN	SEE_subpanel	1e-05	0.764096	0.235894	Wf9
413	MRIZP	SZ1051/7	HUN	SEE_subpanel	0.103418	0.82741	0.069172	Wf9
414	MRIZP	SZ1070/9	HUN	SEE_subpanel	0.129147	0.768068	0.102785	Wf9
415	MRIZP	SZ13	HUN	SEE_subpanel	0.166408	0.225067	0.608526	admixed
417	MRIZP	SZ285	HUN	SEE_subpanel	0.401463	0.40098	0.197557	admixed
418	MRIZP	SZ314	HUN	SEE_subpanel	0.228156	0.713081	0.058763	Wf9
419	MRIZP	SZ403	HUN	SEE_subpanel	1e-05	0.99998	1e-05	Wf9
420	MRIZP	SZ404	HUN	SEE_subpanel	0.449896	0.313856	0.236248	admixed
421	MRIZP	SZ451	HUN	SEE_subpanel	0.216089	0.57259	0.211322	admixed
422	MRIZP	SZ498/1	HUN	SEE_subpanel	0.403576	0.314247	0.282177	admixed
423	MRIZP	SZ518	HUN	SEE_subpanel	0.540326	0.257806	0.201868	admixed
425	MRIZP	T101	ex-YU	SEE_subpanel	0.23186	0.619065	0.149075	admixed
426	MRIZP	T136_1	BGR	SEE_subpanel	0.329826	0.357334	0.31284	admixed
427	MRIZP	T136_2	BGR	SEE_subpanel	0.99998	1e-05	1e-05	European Flint
428	MRIZP	T139	ROM	SEE_subpanel	0.867404	0.055356	0.077241	European Flint
429	MRIZP	T165	ex-YU	SEE_subpanel	0.399904	0.411043	0.189053	admixed
430	MRIZP	T243	ROM	SEE_subpanel	1e-05	0.522064	0.477926	admixed
431	MRIZP	T4630/66	HUN	SEE_subpanel	0.30948	0.325339	0.365182	admixed
432	MRIZP	T768	ex-YU	SEE_subpanel	0.536276	0.383694	0.08003	admixed
433	MRIZP	TB15/1	ex-YU	SEE_subpanel	0.580165	0.202753	0.217082	admixed
434	MRIZP	TC68/411	ex-YU	SEE_subpanel	0.465349	0.312587	0.222065	admixed
437	MRIZP	To35	BGR	SEE_subpanel	0.572669	0.288824	0.138507	admixed
438	MRIZP	TO356sKz	ex-YU	SEE_subpanel	0.34466	0.375272	0.280068	admixed
439	MRIZP	To50	ex-YU	SEE_subpanel	0.99998	1e-05	1e-05	European Flint
440	MRIZP	ToSL2	ex-YU	SEE_subpanel	0.368474	0.320517	0.311009	admixed
441	MRIZP	TS41	BGR	SEE_subpanel	0.773641	0.159467	0.066892	European Flint
442	MRIZP	TS90	BGR	SEE_subpanel	0.585269	0.278347	0.136384	admixed
443	MRIZP	TVA1015-1	ex-YU	SEE_subpanel	0.108908	0.615502	0.275589	admixed
453	MRIZP	TVA1757-1	ROM	SEE_subpanel	0.769404	0.072156	0.158441	European Flint
454	MRIZP	TVA218-1R	ex-YU	SEE_subpanel	1e-05	1e-05	0.99998	A374
455	MRIZP	TVA220-1RF	ex-YU	SEE_subpanel	0.86067	1e-05	0.13932	European Flint
456	MRIZP	TVA222-1R	ex-YU	SEE_subpanel	0.49394	0.312436	0.193624	admixed
459	MRIZP	TVA386-1	ex-YU	SEE_subpanel	1e-05	1e-05	0.99998	A374
460	MRIZP	TVA409-1	ex-YU	SEE_subpanel	1e-05	1e-05	0.99998	A374
461	MRIZP	TVA411-1	ex-YU	SEE_subpanel	0.99997	2e-05	1e-05	European Flint
462	MRIZP	TVA414-1	ex-YU	SEE_subpanel	0.238607	0.488324	0.27307	admixed
463	MRIZP	TVA712-4	ex-YU	SEE_subpanel	0.491606	0.324877	0.183517	admixed
464	MRIZP	TVA729-4	ex-YU	SEE_subpanel	0.555285	0.121047	0.323668	admixed
465	MRIZP	TVA734-4	ex-YU	SEE_subpanel	0.247283	0.443713	0.309004	admixed
466	MRIZP	TVA792-4	ex-YU	SEE_subpanel	1e-05	1e-05	0.99998	A374
468	MRIZP	TVA841-1	ex-YU	SEE_subpanel	1e-05	1e-05	0.99998	A374
469	MRIZP	TVA851-4	ex-YU	SEE_subpanel	1e-05	0.049004	0.950986	A374
470	MRIZP	TVA863-1	ex-YU	SEE_subpanel	0.371695	0.291185	0.33712	admixed
471	MRIZP	TVA869-1	ex-YU	SEE_subpanel	0.396415	0.269862	0.333722	admixed
472	MRIZP	TVA912-1	ex-YU	SEE_subpanel	0.401797	0.356268	0.241935	admixed
473	MRIZP	TVA973-1	ex-YU	SEE_subpanel	0.585286	0.265546	0.149168	admixed
474	MRIZP	TVA976-1	ex-YU	SEE_subpanel	0.447738	0.334289	0.217973	admixed
477	MRIZP	US_-_70_176	BGR	SEE_subpanel	0.329968	0.569433	0.100599	admixed
478	MRIZP	US_-_70_246	BGR	SEE_subpanel	0.910046	0.01779	0.072164	European Flint
479	MRIZP	US66-227	BGR	SEE_subpanel	0.235258	0.194719	0.570023	admixed
480	MRIZP	US67-199	BGR	SEE_subpanel	0.044828	0.593984	0.361188	admixed
481	MRIZP	V273-1-10/3	ex-YU	SEE_subpanel	0.028013	0.73783	0.234156	Wf9
482	MRIZP	Va102	ex-YU	SEE_subpanel	0.43184	0.388071	0.180089	admixed
483	MRIZP	Va103	ex-YU	SEE_subpanel	0.047057	0.85416	0.098783	Wf9
484	MRIZP	Va104	ex-YU	SEE_subpanel	0.042823	0.873844	0.083333	Wf9
485	MRIZP	Va42	BGR	SEE_subpanel	1e-05	0.32809	0.6719	admixed
487	MRIZP	Valeria_2-3-3-1-2-1-0	ex-YU	SEE_subpanel	0.21907	0.607729	0.173201	admixed
488	MRIZP	VD518-66c	BGR	SEE_subpanel	0.031801	0.538804	0.429395	admixed
489	MRIZP	VD620-66c	BGR	SEE_subpanel	1e-05	1e-05	0.99998	A374
490	MRIZP	VD67-1227-1c	BGR	SEE_subpanel	1e-05	0.99998	1e-05	Wf9
491	MRIZP	VD699-66c	BGR	SEE_subpanel	0.208302	0.547698	0.244	admixed
492	MRIZP	Vir_F9	BGR	SEE_subpanel	0.55621	0.341861	0.101929	admixed
493	MRIZP	Vir109	BGR	SEE_subpanel	0.349334	1e-05	0.650656	admixed
494	MRIZP	Vir116	BGR	SEE_subpanel	0.22326	0.343042	0.433698	admixed
495	MRIZP	Vir23	BGR	SEE_subpanel	0.435598	0.147744	0.416658	admixed
496	MRIZP	Vir24	BGR	SEE_subpanel	0.412703	0.335818	0.251478	admixed
497	MRIZP	Vir26	BGR	SEE_subpanel	0.661393	0.181395	0.157213	admixed
498	MRIZP	Vir28a	BGR	SEE_subpanel	0.501423	0.104814	0.393763	admixed
499	MRIZP	Vir29	BGR	SEE_subpanel	0.463638	0.318473	0.217888	admixed
500	MRIZP	Vir39	BGR	SEE_subpanel	0.482303	0.292914	0.224783	admixed
501	MRIZP	Vir40	BGR	SEE_subpanel	0.185614	0.600376	0.21401	admixed
502	MRIZP	Vir43	BGR	SEE_subpanel	0.065934	0.758553	0.175514	Wf9
503	MRIZP	Vir44	BGR	SEE_subpanel	0.207391	1e-05	0.792599	A374
506	MRIZP	Vir67	BGR	SEE_subpanel	1e-05	0.99998	1e-05	Wf9
507	MRIZP	Vir8	BGR	SEE_subpanel	1e-05	0.216422	0.783568	A374
508	MRIZP	Vir82	BGR	SEE_subpanel	0.165199	0.348424	0.486377	admixed
509	MRIZP	W_-_464a	BGR	SEE_subpanel	0.418299	0.333674	0.248026	admixed
510	MRIZP	W153R	BGR	SEE_subpanel	1e-05	0.99998	1e-05	Wf9
513	MRIZP	W22	BGR	SEE_subpanel	1e-05	0.99998	1e-05	Wf9
514	MRIZP	W23	BGR	SEE_subpanel	0.399095	0.367647	0.233258	admixed
516	MRIZP	W32_2	BGR	SEE_subpanel	1e-05	0.068828	0.931162	A374
517	MRIZP	W374B	BGR	SEE_subpanel	1e-05	1e-05	0.99998	A374
518	MRIZP	W37A	BGR	SEE_subpanel	0.244072	0.172747	0.583181	admixed
522	MRIZP	W75	BGR	SEE_subpanel	0.81607	0.072297	0.111633	European Flint
523	MRIZP	W85	BGR	SEE_subpanel	0.907067	0.027572	0.06536	European Flint
524	MRIZP	WF9	BGR	SEE_subpanel	1e-05	0.99998	1e-05	Wf9
525	MRIZP	WF9_Ht	ex-YU	SEE_subpanel	0.315464	0.39545	0.289086	admixed
526	MRIZP	WISC_05	HUN	SEE_subpanel	0.610764	0.242445	0.146791	admixed
527	MRIZP	WR3	BGR	SEE_subpanel	0.619064	0.153567	0.227369	admixed
528	MRIZP	Yu_102_E2	ex-YU	SEE_subpanel	0.496916	0.304224	0.19886	admixed
529	MRIZP	Yu_M140	ex-YU	SEE_subpanel	0.27562	0.419998	0.304382	admixed
530	MRIZP	Yu_n_1-3	ex-YU	SEE_subpanel	0.043309	0.830425	0.126265	Wf9
531	MRIZP	Yu_R246	ex-YU	SEE_subpanel	0.15907	0.751247	0.089683	Wf9
532	MRIZP	Yu_R327	ex-YU	SEE_subpanel	0.511921	0.282411	0.205669	admixed
533	MRIZP	Yu_R348	ex-YU	SEE_subpanel	0.309126	0.35614	0.334734	admixed
534	MRIZP	Yu_R463	ex-YU	SEE_subpanel	0.4808	0.34588	0.17332	admixed
535	MRIZP	Yu_R496	ex-YU	SEE_subpanel	0.317976	0.361146	0.320878	admixed
536	MRIZP	Yu_R526	ex-YU	SEE_subpanel	0.756983	0.190392	0.052625	European Flint
537	MRIZP	Yu_R536	ex-YU	SEE_subpanel	0.485932	0.27465	0.239418	admixed
538	MRIZP	Yu_R545	ex-YU	SEE_subpanel	0.539559	0.320052	0.14039	admixed
539	MRIZP	Yu_R573	ex-YU	SEE_subpanel	0.30819	0.523518	0.168292	admixed
540	MRIZP	Yu_R588	ex-YU	SEE_subpanel	0.502709	0.358755	0.138536	admixed
541	MRIZP	Yu_R59	ex-YU	SEE_subpanel	0.272569	0.333647	0.393784	admixed
542	MRIZP	Yu_R67	ex-YU	SEE_subpanel	0.353455	0.338988	0.307556	admixed
543	MRIZP	Yu_R696	ex-YU	SEE_subpanel	0.691534	0.219989	0.088477	admixed
544	MRIZP	Yu_R75	ex-YU	SEE_subpanel	0.45281	0.40707	0.14012	admixed
545	MRIZP	Yu_s144	ex-YU	SEE_subpanel	0.236036	0.480833	0.283131	admixed
546	MRIZP	Yu_s-39	ex-YU	SEE_subpanel	0.244814	0.44244	0.312746	admixed
547	MRIZP	Yu_s503	ex-YU	SEE_subpanel	0.27521	0.448645	0.276145	admixed
548	MRIZP	Yu_s533	ex-YU	SEE_subpanel	0.232881	0.408544	0.358575	admixed
549	MRIZP	Yu_s541	ex-YU	SEE_subpanel	0.267634	0.398729	0.333637	admixed
550	MRIZP	Yu_T-193/II	ex-YU	SEE_subpanel	0.393161	0.462613	0.144226	admixed
551	MRIZP	Yu_V158	ex-YU	SEE_subpanel	0.426455	0.398385	0.175159	admixed
552	MRIZP	Yu_V273	ex-YU	SEE_subpanel	0.420758	0.402349	0.176893	admixed
553	MRIZP	Yu_V274	ex-YU	SEE_subpanel	0.360238	0.364993	0.274769	admixed
554	MRIZP	Yu_V586	ex-YU	SEE_subpanel	0.188582	0.595073	0.216345	admixed
555	MRIZP	Z	BGR	SEE_subpanel	1e-05	1e-05	0.99998	A374
556	MRIZP	Z289	BGR	SEE_subpanel	0.609735	0.26588	0.124385	admixed
557	MRIZP	ZA	BGR	SEE_subpanel	1e-05	0.372155	0.627835	admixed
558	MRIZP	ZPL_380	ex-YU	SEE_subpanel	0.205017	0.580954	0.214029	admixed
559	MRIZP	ZPL_382	ex-YU	SEE_subpanel	0.231899	0.562617	0.205484	admixed
560	MRIZP	ZPL_588	ex-YU	SEE_subpanel	0.166299	0.703202	0.130498	Wf9
561	MRIZP	ZPL-620/1225_su	ex-YU	SEE_subpanel	0.77769	0.086701	0.135609	European Flint
562	MRIZP	ZPL-VI-23_O2	ex-YU	SEE_subpanel	1e-05	0.99998	1e-05	Wf9
563	MRIZP	ZPL-VI-33_O2	ex-YU	SEE_subpanel	0.603854	0.250072	0.146074	admixed
564	MRIZP	ZPL-VI-35_O2	ex-YU	SEE_subpanel	0.327359	0.39523	0.27741	admixed
565	MRIZP	ZPL-VI-36_O2	ex-YU	SEE_subpanel	0.418357	0.332239	0.249404	admixed
566	MRIZP	ZPL-VI-37_O2	ex-YU	SEE_subpanel	0.394032	0.420799	0.185169	admixed
567	MRIZP	ZPL-VI-41_O2	ex-YU	SEE_subpanel	0.476813	0.244872	0.278314	admixed
568	MRIZP	ZPL-VI-45_O2	ex-YU	SEE_subpanel	0.99412	0.00587	1e-05	European Flint
569	MRIZP	ZPL-VI-46_O2	ex-YU	SEE_subpanel	0.688947	0.196114	0.114939	admixed
570	MRIZP	ZPL-VI-47_O2	ex-YU	SEE_subpanel	0.425393	0.419107	0.1555	admixed
571	MRIZP	ZPL-VI-50_O2	ex-YU	SEE_subpanel	0.336127	0.53427	0.129603	admixed
572	MRIZP	ZPL-VI-88_O2	ex-YU	SEE_subpanel	0.357974	0.495498	0.146528	admixed

## Sheet: Supplementary Table S3_FST
Supplementary table S3. Results of BioMart database mining for genes linked to regions with significant fixation index
Gene stable ID	Transcript stable ID	Gene description	Chromosome/scaffold name	Gene start (bp	Gene end (bp	Interpro ID	Interpro Description
Zm00001eb027750	Zm00001eb027750_T001	Zm00001e002784	1	141552076	141560183	IPR001594	Palmitoyltransferase, DHHC domain
Zm00001eb027760	Zm00001eb027760_T001	Zm00001e002785	1	141681045	141692695	IPR006041	Pollen allergen Ole e 1 family
Zm00001eb091930	Zm00001eb091930_T001	Zm00001e118964	2	143443519	143443872
Zm00001eb103060	Zm00001eb103060_T001	Zm00001e010190	2	200449284	200450691	IPR005333	Transcription factor, TCP
Zm00001eb103070	Zm00001eb103070_T002	Zm00001e010191	2	200451957	200455856	IPR000590	Hydroxymethylglutaryl-coenzyme A synthase, active site
Zm00001eb103080	Zm00001eb103080_T002	Zm00001e010192	2	200478492	200484199	IPR016300	Arsenical pump ATPase, ArsA/GET3
Zm00001eb103090	Zm00001eb103090_T002	Zm00001e010193	2	200536633	200541366	IPR006084	XPG/Rad2 endonuclease
Zm00001eb103100	Zm00001eb103100_T001	Zm00001e010194	2	200577002	200578252	IPR001471	AP2/ERF domain
Zm00001eb103110	Zm00001eb103110_T001	Zm00001e010195	2	200582357	200583334	IPR001471	AP2/ERF domain
Zm00001eb103120	Zm00001eb103120_T001	Zm00001e010196	2	200598926	200601253
Zm00001eb103130	Zm00001eb103130_T001	Zm00001e010197	2	200598926	200601253	IPR002528	Multi antimicrobial extrusion protein
Zm00001eb419970	Zm00001eb419970_T001	Zm00001e157304	10	104008063	104011148	IPR005078	Peptidase C54
Zm00001eb419980	Zm00001eb419980_T001	Zm00001e040622	10	104086579	104092461	IPR000719	Protein kinase domain
Zm00001eb419990	Zm00001eb419990_T001	Zm00001e040623	10	104087469	104088093	IPR036426	Bulb-type lectin domain superfamily
Zm00001eb420000	Zm00001eb420000_T001	Zm00001e157306	10	104092620	104093432	IPR000225	Armadillo
Zm00001eb420010	Zm00001eb420010_T001	Zm00001e040624	10	104112011	104120352	IPR002022	Pectate lyase
Zm00001eb420070	Zm00001eb420070_T001	Zm00001e040628	10	104508723	104516515	IPR001841	Zinc finger, RING-type
Zm00001eb420080	Zm00001eb420080_T003	Zm00001e040629	10	104543381	104545110	IPR001763	Rhodanese-like domain
Zm00001eb420100	Zm00001eb420100_T001	Zm00001e040632	10	104590994	104596540	IPR001000	Glycoside hydrolase family 10 domain
Zm00001eb420120	Zm00001eb420120_T001	Zm00001e157330	10	104964341	104965453

## Sheet: Supplementary Table S4_CLR
Supplementary table S4. Results of BioMart database mining for genes linked to regions with significant fixation index
Gene stable ID	Transcript stable ID	Gene description	Chromosome/scaffold name	Gene start (bp	Gene end (bp	Gene type	Interpro ID	Interpro Description	NCBI gene (formerly Entrezgene accession
Zm00001eb026000	Zm00001eb026000_T001	Zm00001e103032	1	115161560	115162129	protein_coding
Zm00001eb026010	Zm00001eb026010_T001	Zm00001e002587	1	115179539	115183191	protein_coding	IPR000719	Protein kinase domain	103637953
Zm00001eb026020	Zm00001eb026020_T001	Zm00001e103042	1	115384151	115384863	protein_coding	IPR003854	Gibberellin regulated protein	103637975
Zm00001eb026030	Zm00001eb026030_T003	Zm00001e002590	1	115525706	115538488	protein_coding	IPR027417	P-loop containing nucleoside triphosphate hydrolase
Zm00001eb026040	Zm00001eb026040_T001	Zm00001e103051	1	115545544	115548497	protein_coding
Zm00001eb026050	Zm00001eb026050_T001	Zm00001e002592	1	115847245	115848660	protein_coding			100194147
Zm00001eb026060	Zm00001eb026060_T001	Zm00001e002594	1	116430963	116432968	protein_coding	IPR009606	Modifying wall lignin-1/2	100382791
Zm00001eb026070	Zm00001eb026070_T001	Zm00001e103069	1	116562396	116563076	protein_coding	IPR003480	Transferase
Zm00001eb026080	Zm00001eb026080_T001	Zm00001e103071	1	116566192	116570419	protein_coding	IPR003480	Transferase
Zm00001eb026090	Zm00001eb026090_T002	Zm00001e002597	1	116836777	116840475	protein_coding	IPR002528	Multi antimicrobial extrusion protein
Zm00001eb026100	Zm00001eb026100_T001	Zm00001e002598	1	116874486	116876015	protein_coding	IPR003613	U box domain
Zm00001eb026110	Zm00001eb026110_T001	Zm00001e002602	1	116994090	116995847	protein_coding	IPR003480	Transferase	100282415
Zm00001eb026120	Zm00001eb026120_T005	Zm00001e002603	1	117065317	117069159	protein_coding	IPR000073	Alpha/beta hydrolase fold-1	100191674
Zm00001eb026130	Zm00001eb026130_T001	Zm00001e103097	1	117279332	117279844	protein_coding
Zm00001eb026140	Zm00001eb026140_T001	Zm00001e103098	1	117308584	117309165	protein_coding
Zm00001eb026170	Zm00001eb026170_T001	Zm00001e002607	1	117431935	117432272	protein_coding	IPR020683	Ankyrin repeat-containing domain
Zm00001eb026180	Zm00001eb026180_T001	Zm00001e002608	1	117432298	117433669	protein_coding	IPR008011	Complex 1 LYR protein
Zm00001eb026200	Zm00001eb026200_T002	Zm00001e002613	1	117682718	117758095	protein_coding	IPR003440	Glycosyl transferase, family 48	100216809
Zm00001eb026210	Zm00001eb026210_T001	Zm00001e002616	1	117729204	117729626	protein_coding
Zm00001eb026220	Zm00001eb026220_T001	Zm00001e002619	1	117936240	117937202	protein_coding			100502383
Zm00001eb026230	Zm00001eb026230_T001	Zm00001e103111	1	118099272	118101583	protein_coding	IPR038765	Papain-like cysteine peptidase superfamily
Zm00001eb026240	Zm00001eb026240_T001	Zm00001e002621	1	118172185	118178579	protein_coding	IPR000602	Glycoside hydrolase family 38, N-terminal domain
Zm00001eb026260	Zm00001eb026260_T001	Zm00001e103117	1	118429866	118431355	protein_coding	IPR014358	Enoyl-[acyl-carrier-protein] reductase (NADH
Zm00001eb026270	Zm00001eb026270_T001	Zm00001e103122	1	118499762	118500350	protein_coding	IPR002885	Pentatricopeptide repeat
Zm00001eb026290	Zm00001eb026290_T001	Zm00001e103129	1	118786014	118787367	protein_coding	IPR005636	DTW
Zm00001eb026300	Zm00001eb026300_T002	Zm00001e002629	1	118834678	118886069	protein_coding	IPR000602	Glycoside hydrolase family 38, N-terminal domain
Zm00001eb026310	Zm00001eb026310_T001	Zm00001e103130	1	118884064	118884763	protein_coding
Zm00001eb026320	Zm00001eb026320_T001	Zm00001e103141	1	119384678	119385175	protein_coding
Zm00001eb026330	Zm00001eb026330_T001	Zm00001e002632	1	119489146	119502284	protein_coding	IPR000602	Glycoside hydrolase family 38, N-terminal domain
Zm00001eb026340	Zm00001eb026340_T001	Zm00001e103152	1	119717776	119721740	protein_coding	IPR001461	Aspartic peptidase A1 family
Zm00001eb026350	Zm00001eb026350_T001	Zm00001e002633	1	119849063	119856146	protein_coding	IPR002035	von Willebrand factor, type A	100382157
Zm00001eb026360	Zm00001eb026360_T001	Zm00001e002635	1	120052130	120061056	protein_coding	IPR001503	Glycosyl transferase family 10
Zm00001eb026370	Zm00001eb026370_T001	Zm00001e002636	1	120067703	120069023	protein_coding	IPR001503	Glycosyl transferase family 10
Zm00001eb026390	Zm00001eb026390_T001	Zm00001e103170	1	120272482	120275830	protein_coding	IPR003020	Bicarbonate transporter, eukaryotic
Zm00001eb026400	Zm00001eb026400_T003	Zm00001e002637	1	120681090	120693848	protein_coding	IPR002616	tRNA-guanine(15 transglycosylase-like
Zm00001eb026410	Zm00001eb026410_T001	Zm00001e002638	1	120746927	120749204	protein_coding
Zm00001eb026420	Zm00001eb026420_T005	Zm00001e002639	1	120794567	120820357	protein_coding	IPR001841	Zinc finger, RING-type	100281881
Zm00001eb026430	Zm00001eb026430_T003	Zm00001e002640	1	121013253	121015811	protein_coding	IPR001938	Thaumatin family	100284037
Zm00001eb026440	Zm00001eb026440_T001	Zm00001e002643	1	121179456	121181663	protein_coding	IPR001938	Thaumatin family
Zm00001eb026450	Zm00001eb026450_T001	Zm00001e103195	1	121179484	121180636	protein_coding
Zm00001eb026460	Zm00001eb026460_T001	Zm00001e002644	1	121219089	121220509	protein_coding			100217260
Zm00001eb026470	Zm00001eb026470_T002	Zm00001e103196	1	121231139	121235862	protein_coding	IPR003959	ATPase, AAA-type, core
Zm00001eb026480	Zm00001eb026480_T001	Zm00001e002645	1	121239076	121239463	protein_coding
Zm00001eb026490	Zm00001eb026490_T003	Zm00001e002647	1	121465669	121469876	protein_coding	IPR013057	Amino acid transporter, transmembrane domain
Zm00001eb026500	Zm00001eb026500_T001	Zm00001e002649	1	121828087	121829389	protein_coding			100282846
Zm00001eb026520	Zm00001eb026520_T001	Zm00001e002651	1	121988153	121988982	protein_coding
Zm00001eb026530	Zm00001eb026530_T001	Zm00001e002652	1	122026377	122028416	protein_coding			542000
Zm00001eb026540	Zm00001eb026540_T001	Zm00001e002653	1	122090601	122091601	protein_coding	IPR002068	Alpha crystallin/Hsp20 domain
Zm00001eb026550	Zm00001eb026550_T001	Zm00001e002654	1	122206659	122210553	protein_coding	IPR000719	Protein kinase domain	103638319
Zm00001eb026560	Zm00001eb026560_T005	Zm00001e002655	1	122217491	122220341	protein_coding	IPR001245	Serine-threonine/tyrosine-protein kinase, catalytic domain
Zm00001eb026570	Zm00001eb026570_T001	Zm00001e103230	1	122500711	122510992	protein_coding	IPR042099	AMP-dependent synthetase-like superfamily
Zm00001eb026580	Zm00001eb026580_T003	Zm00001e002656	1	122703794	122705591	protein_coding	IPR005067	Fatty acid desaturase, type 2	103638337
Zm00001eb026600	Zm00001eb026600_T001	Zm00001e002658	1	122760667	122761403	protein_coding
Zm00001eb026610	Zm00001eb026610_T001	Zm00001e103245	1	122888072	122892214	protein_coding
Zm00001eb026620	Zm00001eb026620_T001	Zm00001e103248	1	122973555	122984185	protein_coding	IPR040637	60S ribosomal protein L10P, insertion domain
Zm00001eb026630	Zm00001eb026630_T001	Zm00001e002660	1	123283608	123284928	protein_coding	IPR036426	Bulb-type lectin domain superfamily	100216976
Zm00001eb026640	Zm00001eb026640_T001	Zm00001e002661	1	123366494	123367423	protein_coding	IPR002130	Cyclophilin-type peptidyl-prolyl cis-trans isomerase domain	100282750
Zm00001eb026650	Zm00001eb026650_T001	Zm00001e002662	1	123391671	123418454	protein_coding
Zm00001eb026660	Zm00001eb026660_T001	Zm00001e002665	1	123472654	123475485	protein_coding
Zm00001eb026670	Zm00001eb026670_T003	Zm00001e002667	1	123689346	123691626	protein_coding	IPR012392	Very-long-chain 3-ketoacyl-CoA synthase
Zm00001eb026680	Zm00001eb026680_T001	Zm00001e002668	1	123912382	123913569	protein_coding	IPR002068	Alpha crystallin/Hsp20 domain	100193370
Zm00001eb026690	Zm00001eb026690_T002	Zm00001e002669	1	124029455	124030640	protein_coding	IPR002068	Alpha crystallin/Hsp20 domain
Zm00001eb026700	Zm00001eb026700_T001	Zm00001e002671	1	124312197	124329851	protein_coding	IPR002328	Alcohol dehydrogenase, zinc-type, conserved site	100272357
Zm00001eb026710	Zm00001eb026710_T002	Zm00001e002672	1	124383940	124387909	protein_coding	IPR002328	Alcohol dehydrogenase, zinc-type, conserved site	100383565
Zm00001eb026730	Zm00001eb026730_T001	Zm00001e103277	1	124431340	124431972	protein_coding
Zm00001eb026740	Zm00001eb026740_T002	Zm00001e103278	1	124435724	124437811	protein_coding	IPR028472	Eyes absent family
Zm00001eb026760	Zm00001eb026760_T001	Zm00001e103283	1	124498455	124499615	protein_coding
Zm00001eb026770	Zm00001eb026770_T001	Zm00001e002677	1	124842187	124843156	protein_coding
Zm00001eb026790	Zm00001eb026790_T001	Zm00001e103296	1	125213514	125214735	protein_coding	IPR011990	Tetratricopeptide-like helical domain superfamily
Zm00001eb026800	Zm00001eb026800_T001	Zm00001e002681	1	125220808	125222330	protein_coding			100382939
Zm00001eb026810	Zm00001eb026810_T002	Zm00001e002683	1	125639455	125658848	protein_coding	IPR001394	Peptidase C19, ubiquitin carboxyl-terminal hydrolase	103638427
Zm00001eb026820	Zm00001eb026820_T001	Zm00001e103309	1	125660422	125667479	protein_coding	IPR000504	RNA recognition motif domain
Zm00001eb026830	Zm00001eb026830_T001	Zm00001e103323	1	125930678	125931088	protein_coding
Zm00001eb026840	Zm00001eb026840_T001	Zm00001e002688	1	126015921	126018261	protein_coding	IPR000490	Glycoside hydrolase family 17
Zm00001eb026860	Zm00001eb026860_T002	Zm00001e002691	1	126360704	126364311	protein_coding	IPR004265	Dirigent protein	100282340
Zm00001eb026870	Zm00001eb026870_T001	Zm00001e002692	1	126520695	126522031	protein_coding	IPR004883	Lateral organ boundaries, LOB	103638452
Zm00001eb026880	Zm00001eb026880_T002	Zm00001e002693	1	126548721	126590026	protein_coding	IPR001650	Helicase, C-terminal	100382802
Zm00001eb026890	Zm00001eb026890_T001	Zm00001e103342	1	126659115	126660239	protein_coding
Zm00001eb026900	Zm00001eb026900_T001	Zm00001e002698	1	126686959	126689085	protein_coding
Zm00001eb026910	Zm00001eb026910_T001	Zm00001e002699	1	126693402	126693861	protein_coding	IPR002480	DAHP synthetase, class II
Zm00001eb026930	Zm00001eb026930_T001	Zm00001e002701	1	126913442	126920750	protein_coding	IPR001128	Cytochrome P450	100382969
Zm00001eb026940	Zm00001eb026940_T001	Zm00001e002703	1	127127145	127133721	protein_coding	IPR000941	Enolase
Zm00001eb026950	Zm00001eb026950_T001	Zm00001e103354	1	127240876	127245605	protein_coding
Zm00001eb026960	Zm00001eb026960_T007	Zm00001e002704	1	127437983	127462480	protein_coding	IPR006050	DNA photolyase, N-terminal	100191679
Zm00001eb026970	Zm00001eb026970_T001	Zm00001e002705	1	127665985	127666810	protein_coding	IPR014722	Ribosomal protein L2, domain 2
Zm00001eb026980	Zm00001eb026980_T001	Zm00001e002706	1	127666682	127667807	protein_coding
Zm00001eb026990	Zm00001eb026990_T001	Zm00001e002707	1	127861525	127873964	protein_coding	IPR000073	Alpha/beta hydrolase fold-1	100284261
Zm00001eb027000	Zm00001eb027000_T001	Zm00001e002709	1	128407617	128408306	protein_coding
Zm00001eb027020	Zm00001eb027020_T001	Zm00001e002711	1	128656965	128657618	protein_coding
Zm00001eb027030	Zm00001eb027030_T001	Zm00001e002713	1	128722198	128725379	protein_coding
Zm00001eb027040	Zm00001eb027040_T001	Zm00001e002712	1	128722198	128725379	protein_coding	IPR007657	Glycosyltransferase 61	103638557
Zm00001eb027050	Zm00001eb027050_T001	Zm00001e103387	1	128775997	128776605	protein_coding
Zm00001eb027070	Zm00001eb027070_T001	Zm00001e103393	1	128897462	128898445	protein_coding	IPR000048	IQ motif, EF-hand binding site
Zm00001eb027080	Zm00001eb027080_T001	Zm00001e002718	1	129099714	129100959	protein_coding	IPR001796	Dihydrofolate reductase domain
Zm00001eb027090	Zm00001eb027090_T001	Zm00001e103399	1	129102723	129103443	protein_coding
Zm00001eb027100	Zm00001eb027100_T004	Zm00001e002719	1	129108901	129156331	protein_coding	IPR002885	Pentatricopeptide repeat	103638582
Zm00001eb027120	Zm00001eb027120_T001	Zm00001e002725	1	129198232	129199025	protein_coding	IPR011417	AP180 N-terminal homology (ANTH domain
Zm00001eb027130	Zm00001eb027130_T001	Zm00001e103414	1	129611313	129612687	protein_coding
Zm00001eb027140	Zm00001eb027140_T001	Zm00001e103421	1	129760572	129762456	protein_coding	IPR000876	Ribosomal protein S4e
Zm00001eb027150	Zm00001eb027150_T001	Zm00001e002730	1	129854144	129855942	protein_coding
Zm00001eb027160	Zm00001eb027160_T001	Zm00001e103422	1	129855285	129855731	protein_coding
Zm00001eb027180	Zm00001eb027180_T001	Zm00001e103423	1	129863566	129864213	protein_coding
Zm00001eb027200	Zm00001eb027200_T001	Zm00001e002733	1	130199637	130238265	protein_coding			100194160
Zm00001eb027210	Zm00001eb027210_T001	Zm00001e002734.m1	1	130239329	130240507	protein_coding
Zm00001eb027220	Zm00001eb027220_T001	Zm00001e002738	1	130450081	130451012	protein_coding	IPR000415	Nitroreductase-like
Zm00001eb027230	Zm00001eb027230_T001	Zm00001e103438	1	130451021	130451347	protein_coding
Zm00001eb027240	Zm00001eb027240_T001	Zm00001e103439	1	130452989	130453609	protein_coding
Zm00001eb027250	Zm00001eb027250_T001	Zm00001e103444	1	130620366	130621104	protein_coding
Zm00001eb027260	Zm00001eb027260_T001	Zm00001e103445	1	130626716	130627027	protein_coding
Zm00001eb027280	Zm00001eb027280_T001	Zm00001e103458	1	130924138	130924761	protein_coding
Zm00001eb027300	Zm00001eb027300_T001	Zm00001e103460	1	131135751	131136573	protein_coding	IPR008283	Peptidase M17, leucyl aminopeptidase, N-terminal
Zm00001eb027310	Zm00001eb027310_T001	Zm00001e002743	1	131137169	131139209	protein_coding	IPR000819	Peptidase M17, leucyl aminopeptidase, C-terminal
Zm00001eb027320	Zm00001eb027320_T001	Zm00001e002744	1	131139579	131140620	protein_coding	IPR007145	Microtubule-associated protein, MAP65/Ase1/PRC1
Zm00001eb027330	Zm00001eb027330_T001	Zm00001e002745	1	131140830	131142191	protein_coding	IPR007145	Microtubule-associated protein, MAP65/Ase1/PRC1
Zm00001eb027340	Zm00001eb027340_T001	Zm00001e002746	1	131153727	131172843	protein_coding	IPR001841	Zinc finger, RING-type	100193782
Zm00001eb027370	Zm00001eb027370_T002	Zm00001e103462	1	131186277	131190146	protein_coding	IPR004252	Probable transposase, Ptta/En/Spm, plant
Zm00001eb027380	Zm00001eb027380_T001	Zm00001e002749	1	131413144	131413748	protein_coding
Zm00001eb027390	Zm00001eb027390_T001	Zm00001e002750	1	131418852	131422075	protein_coding	IPR000620	EamA domain	100217285
Zm00001eb027400	Zm00001eb027400_T001	Zm00001e103471	1	131710185	131713308	protein_coding	IPR035979	RNA-binding domain superfamily
Zm00001eb027410	Zm00001eb027410_T001	Zm00001e103472	1	131748462	131751782	protein_coding	IPR000504	RNA recognition motif domain
Zm00001eb027420	Zm00001eb027420_T001	Zm00001e103489	1	132251556	132251936	protein_coding	IPR011009	Protein kinase-like domain superfamily
Zm00001eb027430	Zm00001eb027430_T001	Zm00001e103492	1	132296992	132297461	protein_coding
Zm00001eb027440	Zm00001eb027440_T001	Zm00001e103505	1	132700308	132701180	protein_coding
Zm00001eb027450	Zm00001eb027450_T001	Zm00001e103507	1	132732846	132733787	protein_coding
Zm00001eb027470	Zm00001eb027470_T001	Zm00001e103523	1	133253138	133253596	protein_coding
Zm00001eb027480	Zm00001eb027480_T001	Zm00001e103524	1	133260860	133261708	protein_coding
Zm00001eb027490	Zm00001eb027490_T001	Zm00001e002755	1	133530447	133531442	protein_coding	IPR000685	Ribulose bisphosphate carboxylase, large subunit, C-terminal
Zm00001eb027500	Zm00001eb027500_T001	Zm00001e103539	1	133751825	133752535	protein_coding	IPR006580	Zinc finger, TTF-type
Zm00001eb027510	Zm00001eb027510_T001	Zm00001e103541	1	133812468	133812892	protein_coding
Zm00001eb027520	Zm00001eb027520_T001	Zm00001e103542	1	133813001	133813504	protein_coding
Zm00001eb027530	Zm00001eb027530_T002	Zm00001e103544	1	133974293	133984236	protein_coding	IPR006157	Dihydroneopterin aldolase/epimerase domain
Zm00001eb027550	Zm00001eb027550_T002	Zm00001e002756	1	134342739	134359738	protein_coding	IPR003663	Sugar/inositol transporter
Zm00001eb027570	Zm00001eb027570_T001	Zm00001e002758	1	134407326	134407881	protein_coding	IPR000674	Aldehyde oxidase/xanthine dehydrogenase, a/b hammerhead
Zm00001eb027580	Zm00001eb027580_T001	Zm00001e002760	1	134766136	134769159	protein_coding	IPR001000	Glycoside hydrolase family 10 domain
Zm00001eb027590	Zm00001eb027590_T004	Zm00001e002761	1	135001040	135048989	protein_coding	IPR008928	Six-hairpin glycosidase superfamily
Zm00001eb027600	Zm00001eb027600_T001	Zm00001e103574	1	135434016	135437784	protein_coding	IPR008551	Transport and Golgi organisation protein 2
Zm00001eb027610	Zm00001eb027610_T001	Zm00001e103593	1	135746142	135746531	protein_coding
Zm00001eb027620	Zm00001eb027620_T001	Zm00001e103601	1	136265177	136269277	protein_coding
Zm00001eb027640	Zm00001eb027640_T001	Zm00001e002768	1	136404362	136406082	protein_coding	IPR002885	Pentatricopeptide repeat
Zm00001eb027650	Zm00001eb027650_T001	Zm00001e103634	1	138391794	138417162	protein_coding
Zm00001eb027660	Zm00001eb027660_T002	Zm00001e002774	1	139259928	139261383	protein_coding	IPR003480	Transferase	100274114
Zm00001eb027670	Zm00001eb027670_T001	Zm00001e002776	1	140019675	140028467	protein_coding	IPR039175	Mitochondrial import inner membrane translocase subunit TIM22	100303960
Zm00001eb027680	Zm00001eb027680_T001	Zm00001e103683	1	140465922	140470638	protein_coding
Zm00001eb027690	Zm00001eb027690_T001	Zm00001e002778	1	140648335	140648729	protein_coding
Zm00001eb027700	Zm00001eb027700_T001	Zm00001e103701	1	140919367	140919666	protein_coding
Zm00001eb027720	Zm00001eb027720_T001	Zm00001e002780	1	140967582	140973273	protein_coding	IPR005202	Transcription factor GRAS	100502252
Zm00001eb027730	Zm00001eb027730_T001	Zm00001e002782	1	141368531	141372151	protein_coding	IPR002587	Myo-inositol-1-phosphate synthase	100384851
Zm00001eb027740	Zm00001eb027740_T003	Zm00001e002783	1	141484508	141486547	protein_coding	IPR000620	EamA domain	103639037
Zm00001eb027750	Zm00001eb027750_T001	Zm00001e002784	1	141552076	141560183	protein_coding	IPR001594	Palmitoyltransferase, DHHC domain
Zm00001eb027760	Zm00001eb027760_T001	Zm00001e002785	1	141681045	141692695	protein_coding	IPR006041	Pollen allergen Ole e 1 family
Zm00001eb027770	Zm00001eb027770_T001	Zm00001e002787	1	141923780	141924947	protein_coding
Zm00001eb027780	Zm00001eb027780_T001	Zm00001e002789	1	141995828	141996856	protein_coding	IPR001471	AP2/ERF domain	103644933
Zm00001eb027790	Zm00001eb027790_T001	Zm00001e002791	1	142165514	142167785	protein_coding			100383627
Zm00001eb027800	Zm00001eb027800_T001	Zm00001e002794	1	142191655	142203162	protein_coding	IPR000048	IQ motif, EF-hand binding site	100501241
Zm00001eb027810	Zm00001eb027810_T001	Zm00001e002795	1	142468632	142477818	protein_coding	IPR000073	Alpha/beta hydrolase fold-1
Zm00001eb027820	Zm00001eb027820_T002	Zm00001e002798	1	143022575	143026347	protein_coding	IPR001611	Leucine-rich repeat	100191600
Zm00001eb027830	Zm00001eb027830_T002	Zm00001e002799	1	143154829	143157646	protein_coding	IPR001619	Sec1-like protein	100382068
Zm00001eb027840	Zm00001eb027840_T001	Zm00001e002800	1	143347778	143349245	protein_coding
Zm00001eb027860	Zm00001eb027860_T002	Zm00001e002803	1	143509873	143512554	protein_coding	IPR001356	Homeobox domain	100273913
Zm00001eb027880	Zm00001eb027880_T001	Zm00001e002805	1	143577681	143590333	protein_coding	IPR004443	YjeF N-terminal domain	100381809
Zm00001eb027890	Zm00001eb027890_T001	Zm00001e002808	1	143802297	143803403	protein_coding
Zm00001eb027900	Zm00001eb027900_T001	Zm00001e002809	1	143862408	143864374	protein_coding	IPR003480	Transferase	103639152
Zm00001eb027910	Zm00001eb027910_T001	Zm00001e002810	1	143863190	143863538	protein_coding
Zm00001eb027920	Zm00001eb027920_T001	Zm00001e002815	1	144254698	144258711	protein_coding	IPR006139	D-isomer specific 2-hydroxyacid dehydrogenase, catalytic domain
Zm00001eb027930	Zm00001eb027930_T001	Zm00001e103786	1	144336625	144337018	protein_coding
Zm00001eb027940	Zm00001eb027940_T002	Zm00001e002816	1	144450291	144452313	protein_coding	IPR005123	Oxoglutarate/iron-dependent dioxygenase	100285776
Zm00001eb027950	Zm00001eb027950_T002	Zm00001e002817	1	144516808	144519398	protein_coding	IPR009439	Red chlorophyll catabolite reductase	100272914
Zm00001eb027960	Zm00001eb027960_T002	Zm00001e002818	1	144570088	144571640	protein_coding			100192612
Zm00001eb027970	Zm00001eb027970_T001	Zm00001e002819	1	144603972	144609481	protein_coding	IPR000719	Protein kinase domain	100381429
Zm00001eb027980	Zm00001eb027980_T001	Zm00001e002820	1	144705442	144708951	protein_coding
Zm00001eb027990	Zm00001eb027990_T001	Zm00001e002821	1	144705669	144706071	protein_coding
Zm00001eb028000	Zm00001eb028000_T004	Zm00001e002822	1	144782591	144797780	protein_coding	IPR001313	Pumilio RNA-binding repeat	100383838
Zm00001eb028010	Zm00001eb028010_T001	Zm00001e002823	1	144935898	144938673	protein_coding	IPR000719	Protein kinase domain
Zm00001eb028020	Zm00001eb028020_T004	Zm00001e002824	1	145036857	145039254	protein_coding	IPR005828	Major facilitator, sugar transporter-like	100281528
Zm00001eb028030	Zm00001eb028030_T001	Zm00001e002825	1	145244204	145249389	protein_coding	IPR004839	Aminotransferase, class I/classII	100193705
Zm00001eb028040	Zm00001eb028040_T001	Zm00001e002826	1	145265329	145266113	protein_coding
Zm00001eb028050	Zm00001eb028050_T001	Zm00001e002827	1	145266332	145267024	protein_coding	IPR026899	1,3-beta-glucan synthase subunit FKS1-like, domain-1
Zm00001eb028060	Zm00001eb028060_T002	Zm00001e002828	1	145422471	145429489	protein_coding	IPR003729	Bifunctional nuclease domain	100303991
Zm00001eb028070	Zm00001eb028070_T001	Zm00001e002829	1	145422991	145423542	protein_coding
Zm00001eb028080	Zm00001eb028080_T001	Zm00001e103815	1	145467717	145469125	protein_coding	IPR029044	Nucleotide-diphospho-sugar transferases
Zm00001eb028090	Zm00001eb028090_T001	Zm00001e103819	1	145593673	145599960	protein_coding	IPR000819	Peptidase M17, leucyl aminopeptidase, C-terminal
Zm00001eb028100	Zm00001eb028100_T001	Zm00001e002836	1	145871712	145873243	protein_coding
Zm00001eb028110	Zm00001eb028110_T004	Zm00001e002837	1	146092887	146137937	protein_coding	IPR002853	Transcription initiation factor IIE subunit alpha, N-terminal	100273074
Zm00001eb028150	Zm00001eb028150_T001	Zm00001e103832	1	146140782	146142690	protein_coding	IPR001047	Ribosomal protein S8e
Zm00001eb028160	Zm00001eb028160_T001	Zm00001e002843	1	146796482	146798252	protein_coding	IPR004827	Basic-leucine zipper domain
Zm00001eb028170	Zm00001eb028170_T001	Zm00001e002844	1	147073304	147077439	protein_coding	IPR000504	RNA recognition motif domain	103639292
Zm00001eb028190	Zm00001eb028190_T001	Zm00001e002845	1	147320966	147332980	protein_coding	IPR011990	Tetratricopeptide-like helical domain superfamily
Zm00001eb028200	Zm00001eb028200_T001	Zm00001e002846	1	147511020	147512979	protein_coding	IPR000743	Glycoside hydrolase, family 28
Zm00001eb028210	Zm00001eb028210_T001	Zm00001e002847	1	147642696	147650560	protein_coding	IPR001680	WD40 repeat
Zm00001eb028220	Zm00001eb028220_T001	Zm00001e002848	1	147854533	147885596	protein_coding
Zm00001eb028230	Zm00001eb028230_T001	Zm00001e103881	1	147994434	147995295	protein_coding			103644952
Zm00001eb028240	Zm00001eb028240_T001	Zm00001e103895	1	148226520	148243986	protein_coding	IPR036291	NAD(P-binding domain superfamily
Zm00001eb028250	Zm00001eb028250_T001	Zm00001e002851	1	148458754	148476303	protein_coding	IPR000467	G-patch domain	100286119
Zm00001eb028260	Zm00001eb028260_T001	Zm00001e103898	1	148528465	148534499	protein_coding	IPR000270	PB1 domain
Zm00001eb028270	Zm00001eb028270_T001	Zm00001e103899	1	148535909	148536587	protein_coding
Zm00001eb028280	Zm00001eb028280_T003	Zm00001e002852	1	148767806	148793502	protein_coding	IPR013877	YAP-binding/ALF4/Glomulin	100191395
Zm00001eb028290	Zm00001eb028290_T003	Zm00001e002854	1	148875822	148894273	protein_coding	IPR022742	Serine aminopeptidase, S33	100273334
Zm00001eb028300	Zm00001eb028300_T001	Zm00001e103908	1	149248699	149255631	protein_coding	IPR026961	PGG domain
Zm00001eb028310	Zm00001eb028310_T004	Zm00001e002858	1	149414114	149442807	protein_coding	IPR000648	Oxysterol-binding protein	100383477
Zm00001eb028320	Zm00001eb028320_T001	Zm00001e103917	1	149600150	149611936	protein_coding	IPR001932	PPM-type phosphatase domain
Zm00001eb028330	Zm00001eb028330_T001	Zm00001e002860	1	149652336	149653705	protein_coding	IPR012442	Protein of unknown function DUF1645, plant	100383732
Zm00001eb028340	Zm00001eb028340_T001	Zm00001e002861	1	149788216	149789315	protein_coding	IPR002083	MATH/TRAF domain
Zm00001eb028350	Zm00001eb028350_T001	Zm00001e103930	1	149935660	149936167	protein_coding
Zm00001eb028360	Zm00001eb028360_T001	Zm00001e002867	1	149989864	149993703	protein_coding	IPR002885	Pentatricopeptide repeat
Zm00001eb028370	Zm00001eb028370_T001	Zm00001e002868	1	150206853	150223794	protein_coding	IPR025423	Domain of unknown function DUF4149
Zm00001eb028380	Zm00001eb028380_T002	Zm00001e002870	1	150305223	150310188	protein_coding	IPR000270	PB1 domain	100281677
Zm00001eb028390	Zm00001eb028390_T001	Zm00001e002872	1	150516416	150519752	protein_coding	IPR025749	Sphingomyelin synthase-like domain	100192955
Zm00001eb028400	Zm00001eb028400_T002	Zm00001e002873	1	150571615	150576527	protein_coding	IPR001208	MCM domain	542504
Zm00001eb028410	Zm00001eb028410_T001	Zm00001e103947	1	150599889	150600659	protein_coding
Zm00001eb028420	Zm00001eb028420_T001	Zm00001e103951	1	150690511	150690849	protein_coding
Zm00001eb028430	Zm00001eb028430_T001	Zm00001e103952	1	150691038	150691493	protein_coding	IPR004827	Basic-leucine zipper domain	542394
Zm00001eb028440	Zm00001eb028440_T001	Zm00001e002874	1	150707168	150717590	protein_coding	IPR008432	Cytochrome c oxidase subunit 5c
Zm00001eb028450	Zm00001eb028450_T002	Zm00001e103953	1	150717129	150721884	protein_coding
Zm00001eb028460	Zm00001eb028460_T003	Zm00001e002875	1	150853269	150862926	protein_coding	IPR009011	Mannose-6-phosphate receptor binding domain superfamily	100282809
Zm00001eb028470	Zm00001eb028470_T001	Zm00001e103955	1	150907222	150909497	protein_coding
Zm00001eb028480	Zm00001eb028480_T001	Zm00001e002876	1	151127684	151128752	protein_coding	IPR006501	Pectinesterase inhibitor domain	103644961
Zm00001eb028490	Zm00001eb028490_T008	Zm00001e002877	1	151238826	151243712	protein_coding	IPR009716	Ferroportin-1	100381783
Zm00001eb028500	Zm00001eb028500_T001	Zm00001e002882	1	151402123	151406347	protein_coding	IPR002625	Smr domain	103639469
Zm00001eb028510	Zm00001eb028510_T003	Zm00001e002883	1	151489290	151501139	protein_coding	IPR000014	PAS domain	100501094
Zm00001eb028520	Zm00001eb028520_T001	Zm00001e002884	1	151572510	151580995	protein_coding	IPR004127	Prefoldin alpha-like	100283660
Zm00001eb028530	Zm00001eb028530_T001	Zm00001e103969	1	151720365	151724026	protein_coding	IPR001471	AP2/ERF domain
Zm00001eb028540	Zm00001eb028540_T001	Zm00001e002885	1	151941488	151943331	protein_coding	IPR000819	Peptidase M17, leucyl aminopeptidase, C-terminal
Zm00001eb028550	Zm00001eb028550_T003	Zm00001e002887	1	152011515	152014624	protein_coding	IPR002683	PsbP, C-terminal	100280179
Zm00001eb028560	Zm00001eb028560_T002	Zm00001e002888	1	152014551	152017970	protein_coding	IPR001763	Rhodanese-like domain
Zm00001eb028570	Zm00001eb028570_T001	Zm00001e002890	1	152171999	152180376	protein_coding	IPR000994	Peptidase M24	103639488
Zm00001eb028580	Zm00001eb028580_T001	Zm00001e002891	1	152247631	152249952	protein_coding	IPR000070	Pectinesterase, catalytic
Zm00001eb028590	Zm00001eb028590_T001	Zm00001e103991	1	152247869	152248228	protein_coding	IPR007493	Protein of unknown function DUF538
Zm00001eb028610	Zm00001eb028610_T001	Zm00001e002893	1	152367682	152369855	protein_coding	IPR001005	SANT/Myb domain	100384300
Zm00001eb028620	Zm00001eb028620_T001	Zm00001e103996	1	152528280	152531088	protein_coding
Zm00001eb028650	Zm00001eb028650_T001	Zm00001e002896	1	152574086	152575495	protein_coding	IPR012340	Nucleic acid-binding, OB-fold
Zm00001eb028670	Zm00001eb028670_T001	Zm00001e002897	1	152855495	152861268	protein_coding	IPR011990	Tetratricopeptide-like helical domain superfamily
Zm00001eb028680	Zm00001eb028680_T001	Zm00001e002898	1	153052309	153057359	protein_coding	IPR003020	Bicarbonate transporter, eukaryotic	100285382
Zm00001eb028690	Zm00001eb028690_T002	Zm00001e104017	1	153057388	153061429	protein_coding	IPR008011	Complex 1 LYR protein
Zm00001eb028700	Zm00001eb028700_T001	Zm00001e002899	1	153062549	153064565	protein_coding	IPR004367	Cyclin, C-terminal domain
Zm00001eb028710	Zm00001eb028710_T003	Zm00001e002902	1	153295809	153304144	protein_coding	IPR038808	Protein modifier of SNC1 1-like	103639563
Zm00001eb028720	Zm00001eb028720_T002	Zm00001e002903	1	153458926	153465547	protein_coding	IPR008546	Domain of unknown function DUF828	103639593
Zm00001eb028730	Zm00001eb028730_T001	Zm00001e104033	1	153599539	153600200	protein_coding	IPR001976	Ribosomal protein S24e
Zm00001eb028740	Zm00001eb028740_T001	Zm00001e002905	1	153705938	153716061	protein_coding	IPR018937	Magnesium transporter	100275316
Zm00001eb028750	Zm00001eb028750_T002	Zm00001e002906	1	153863332	153872006	protein_coding	IPR019607	Putative zinc-finger domain
Zm00001eb028760	Zm00001eb028760_T001	Zm00001e002907	1	153939340	153940046	protein_coding			100281006
Zm00001eb028770	Zm00001eb028770_T003	Zm00001e002908	1	153981851	153984664	protein_coding	IPR007736	Caleosin-related
Zm00001eb028780	Zm00001eb028780_T001	Zm00001e002910	1	154232959	154242504	protein_coding	IPR010291	Ion channel regulatory protein, UNC-93	100272816
Zm00001eb028800	Zm00001eb028800_T001	Zm00001e002912	1	154242056	154242597	protein_coding
Zm00001eb028810	Zm00001eb028810_T003	Zm00001e002914	1	154438133	154451313	protein_coding	IPR001653	Diaminopimelate epimerase, DapF	100191234
Zm00001eb028820	Zm00001eb028820_T003	Zm00001e002919	1	154476509	154478109	protein_coding	IPR001005	SANT/Myb domain	100194394
Zm00001eb028830	Zm00001eb028830_T001	Zm00001e104060	1	154532658	154532979	protein_coding
Zm00001eb028840	Zm00001eb028840_T001	Zm00001e002920	1	154533399	154533962	protein_coding
Zm00001eb028850	Zm00001eb028850_T001	Zm00001e002921	1	154625522	154627771	protein_coding	IPR013181	Protein of unknown function DUF1719
Zm00001eb028860	Zm00001eb028860_T002	Zm00001e002923	1	154661017	154663177	protein_coding	IPR036047	F-box-like domain superfamily	103639683
Zm00001eb028880	Zm00001eb028880_T001	Zm00001e104065	1	154698585	154702818	protein_coding	IPR001623	DnaJ domain
Zm00001eb028890	Zm00001eb028890_T001	Zm00001e002924	1	154766253	154767484	protein_coding	IPR016135	Ubiquitin-conjugating enzyme/RWD-like
Zm00001eb028900	Zm00001eb028900_T001	Zm00001e002925	1	154768085	154769700	protein_coding	IPR002016	Haem peroxidase
Zm00001eb028910	Zm00001eb028910_T001	Zm00001e002926	1	154769747	154770912	protein_coding	IPR000812	Transcription factor TFIIB
Zm00001eb028920	Zm00001eb028920_T001	Zm00001e002927	1	154772163	154772684	protein_coding	IPR011762	Acetyl-coenzyme A carboxyltransferase, N-terminal
Zm00001eb028930	Zm00001eb028930_T002	Zm00001e002928	1	154800696	154803995	protein_coding	IPR027417	P-loop containing nucleoside triphosphate hydrolase	100283991
Zm00001eb028940	Zm00001eb028940_T001	Zm00001e002929	1	155032697	155035863	protein_coding			100283273
Zm00001eb028950	Zm00001eb028950_T001	Zm00001e104071.m1	1	155143962	155144469	protein_coding
Zm00001eb028960	Zm00001eb028960_T001	Zm00001e104073	1	155144349	155147952	protein_coding
Zm00001eb028980	Zm00001eb028980_T001	Zm00001e002931	1	155166105	155168066	protein_coding	IPR002171	Ribosomal protein L2
Zm00001eb028990	Zm00001eb028990_T001	Zm00001e002932	1	155293099	155293977	protein_coding
Zm00001eb029000	Zm00001eb029000_T001	Zm00001e104079	1	155509500	155512939	protein_coding
Zm00001eb029010	Zm00001eb029010_T001	Zm00001e002934	1	155552272	155557412	protein_coding	IPR000357	HEAT repeat
Zm00001eb029020	Zm00001eb029020_T001	Zm00001e002935	1	155557566	155558878	protein_coding
Zm00001eb029030	Zm00001eb029030_T001	Zm00001e104085	1	155860230	155878852	protein_coding
Zm00001eb029040	Zm00001eb029040_T001	Zm00001e002937	1	155898223	155901896	protein_coding
Zm00001eb029060	Zm00001eb029060_T001	Zm00001e104089	1	156003811	156006415	protein_coding
Zm00001eb029070	Zm00001eb029070_T001	Zm00001e104090	1	156088697	156092414	protein_coding	IPR004252	Probable transposase, Ptta/En/Spm, plant
Zm00001eb029080	Zm00001eb029080_T002	Zm00001e002942	1	156209583	156216157	protein_coding	IPR024752	Myb/SANT-like domain
Zm00001eb029090	Zm00001eb029090_T001	Zm00001e104106	1	156613525	156613962	protein_coding
Zm00001eb029100	Zm00001eb029100_T001	Zm00001e002945	1	156651081	156653768	protein_coding	IPR001087	GDSL lipase/esterase	100381776
Zm00001eb029110	Zm00001eb029110_T001	Zm00001e002946	1	156749475	156750191	protein_coding	IPR004000	Actin family
Zm00001eb029120	Zm00001eb029120_T001	Zm00001e104111	1	156783463	156785634	protein_coding
Zm00001eb029130	Zm00001eb029130_T001	Zm00001e104112	1	156785665	156786274	protein_coding
Zm00001eb029140	Zm00001eb029140_T001	Zm00001e104115	1	156993315	156998321	protein_coding	IPR000070	Pectinesterase, catalytic
Zm00001eb029160	Zm00001eb029160_T001	Zm00001e104120	1	157161644	157162027	protein_coding
Zm00001eb029180	Zm00001eb029180_T002	Zm00001e002947	1	157395988	157398660	protein_coding	IPR001087	GDSL lipase/esterase	100384344
Zm00001eb029190	Zm00001eb029190_T001	Zm00001e002948	1	157405619	157406607	protein_coding
Zm00001eb029200	Zm00001eb029200_T001	Zm00001e002949	1	157756210	157760355	protein_coding	IPR013126	Heat shock protein 70 family	103639924
Zm00001eb029210	Zm00001eb029210_T001	Zm00001e002950	1	157844825	157846374	protein_coding
Zm00001eb029220	Zm00001eb029220_T002	Zm00001e002951	1	158005572	158007851	protein_coding	IPR003851	Zinc finger, Dof-type	100273972
Zm00001eb029230	Zm00001eb029230_T001	Zm00001e002952	1	158006831	158007169	protein_coding
Zm00001eb029240	Zm00001eb029240_T001	Zm00001e002953	1	158010074	158016524	protein_coding	IPR001878	Zinc finger, CCHC-type
Zm00001eb029250	Zm00001eb029250_T001	Zm00001e002954	1	158206542	158218377	protein_coding	IPR000225	Armadillo
Zm00001eb029260	Zm00001eb029260_T004	Zm00001e002957	1	158489106	158497246	protein_coding	IPR022212	Domain of unknown function DUF3741
Zm00001eb029280	Zm00001eb029280_T001	Zm00001e104156	1	158584369	158584665	protein_coding			100278339
Zm00001eb029290	Zm00001eb029290_T001	Zm00001e104157	1	158645864	158646277	protein_coding
Zm00001eb029300	Zm00001eb029300_T002	Zm00001e002961	1	158672333	158676799	protein_coding	IPR001005	SANT/Myb domain	542488
Zm00001eb029320	Zm00001eb029320_T001	Zm00001e104160	1	158757439	158757783	protein_coding
Zm00001eb029330	Zm00001eb029330_T001	Zm00001e002967	1	158897940	158904572	protein_coding	IPR000504	RNA recognition motif domain
Zm00001eb029350	Zm00001eb029350_T001	Zm00001e104166	1	159031173	159031625	protein_coding
Zm00001eb029360	Zm00001eb029360_T001	Zm00001e104167	1	159045632	159046084	protein_coding
Zm00001eb029370	Zm00001eb029370_T002	Zm00001e002969	1	159089529	159096986	protein_coding	IPR000504	RNA recognition motif domain
Zm00001eb088090	Zm00001eb088090_T001	Zm00001e008672	2	106458621	106467824	protein_coding	IPR003439	ABC transporter-like
Zm00001eb088110	Zm00001eb088110_T001	Zm00001e117973	2	106586859	106587278	protein_coding
Zm00001eb088120	Zm00001eb088120_T001	Zm00001e008674	2	106662986	106664887	protein_coding	IPR001128	Cytochrome P450	103646790
Zm00001eb088140	Zm00001eb088140_T001	Zm00001e117980	2	106787739	106788751	protein_coding	IPR000169	Cysteine peptidase, cysteine active site	103646791
Zm00001eb088150	Zm00001eb088150_T001	Zm00001e008676	2	106799177	106804676	protein_coding	IPR002213	UDP-glucuronosyl/UDP-glucosyltransferase
Zm00001eb088160	Zm00001eb088160_T001	Zm00001e117986	2	106945383	106946544	protein_coding	IPR000169	Cysteine peptidase, cysteine active site	103646794
Zm00001eb088180	Zm00001eb088180_T002	Zm00001e008679	2	107074863	107079512	protein_coding	IPR001789	Signal transduction response regulator, receiver domain	100193682
Zm00001eb088190	Zm00001eb088190_T001	Zm00001e008680	2	107211360	107213554	protein_coding	IPR007700	Domain of unknown function DUF668
Zm00001eb088210	Zm00001eb088210_T001	Zm00001e117995	2	107216434	107219826	protein_coding	IPR008496	TMEM222/RTE1
Zm00001eb088220	Zm00001eb088220_T001	Zm00001e008687	2	107639716	107641393	protein_coding	IPR003480	Transferase	100191290
Zm00001eb088230	Zm00001eb088230_T001	Zm00001e008688	2	107811519	107811851	protein_coding	IPR001926	Pyridoxal-phosphate dependent enzyme
Zm00001eb088240	Zm00001eb088240_T001	Zm00001e008689	2	107856828	107857728	protein_coding
Zm00001eb088250	Zm00001eb088250_T001	Zm00001e008690	2	107859659	107880336	protein_coding	IPR001680	WD40 repeat	103646802
Zm00001eb088260	Zm00001eb088260_T001	Zm00001e008691	2	107880477	107881546	protein_coding	IPR003676	Small auxin-up RNA	103646803
Zm00001eb088270	Zm00001eb088270_T001	Zm00001e008693	2	108083829	108087576	protein_coding	IPR013078	Histidine phosphatase superfamily, clade-1	100192740
Zm00001eb088280	Zm00001eb088280_T001	Zm00001e008694	2	108151353	108155407	protein_coding	IPR020946	Flavin monooxygenase-like
Zm00001eb088290	Zm00001eb088290_T001	Zm00001e008695	2	108280104	108301487	protein_coding	IPR000960	Flavin monooxygenase FMO
Zm00001eb088300	Zm00001eb088300_T001	Zm00001e118028	2	108415988	108416617	protein_coding
Zm00001eb088320	Zm00001eb088320_T001	Zm00001e118031	2	108528730	108529254	protein_coding	IPR001789	Signal transduction response regulator, receiver domain
Zm00001eb088330	Zm00001eb088330_T001	Zm00001e008700	2	108654609	108656572	protein_coding
Zm00001eb088350	Zm00001eb088350_T002	Zm00001e008701	2	108659714	108676877	protein_coding
Zm00001eb088360	Zm00001eb088360_T001	Zm00001e118042	2	108685419	108685892	protein_coding
Zm00001eb088370	Zm00001eb088370_T001	Zm00001e008702	2	108877593	108903565	protein_coding	IPR012501	Vacuolar protein sorting-associated protein 54, C-terminal
Zm00001eb088380	Zm00001eb088380_T001	Zm00001e118047	2	109034950	109043367	protein_coding
Zm00001eb088390	Zm00001eb088390_T001	Zm00001e008707	2	109352081	109359493	protein_coding	IPR001727	Gdt1 family	100273159
Zm00001eb088400	Zm00001eb088400_T001	Zm00001e008708	2	109355336	109356212	protein_coding
Zm00001eb088410	Zm00001eb088410_T001	Zm00001e008709	2	109448633	109449870	protein_coding	IPR001929	Germin	100273345
Zm00001eb088420	Zm00001eb088420_T001	Zm00001e008710	2	109584014	109584841	protein_coding
Zm00001eb088430	Zm00001eb088430_T001	Zm00001e118077	2	109978511	109979196	protein_coding
Zm00001eb088440	Zm00001eb088440_T001	Zm00001e008711	2	110198797	110199546	protein_coding
Zm00001eb088450	Zm00001eb088450_T001	Zm00001e008712	2	110211251	110216235	protein_coding	IPR001680	WD40 repeat
Zm00001eb088460	Zm00001eb088460_T001	Zm00001e118092	2	110300176	110302239	protein_coding	IPR001222	Zinc finger, TFIIS-type	100282092
Zm00001eb088470	Zm00001eb088470_T001	Zm00001e008715	2	110308475	110310408	protein_coding	IPR005484	Ribosomal protein L18	100283952
Zm00001eb088480	Zm00001eb088480_T001	Zm00001e118095	2	110380347	110381477	protein_coding
Zm00001eb088490	Zm00001eb088490_T001	Zm00001e118096	2	110403381	110405164	protein_coding	IPR000504	RNA recognition motif domain
Zm00001eb088500	Zm00001eb088500_T002	Zm00001e008718	2	110405829	110408188	protein_coding	IPR001216	Cysteine synthase/cystathionine beta-synthase, pyridoxal-phosphate attachment site	100216722
Zm00001eb088510	Zm00001eb088510_T001	Zm00001e008720	2	110435556	110436616	protein_coding	IPR036286	LexA/Signal peptidase-like superfamily
Zm00001eb088520	Zm00001eb088520_T002	Zm00001e008721	2	110437122	110450135	protein_coding	IPR007855	RNA-dependent RNA polymerase, eukaryotic-type
Zm00001eb088530	Zm00001eb088530_T002	Zm00001e008723	2	110475221	110508799	protein_coding	IPR007855	RNA-dependent RNA polymerase, eukaryotic-type
Zm00001eb088540	Zm00001eb088540_T001	Zm00001e008724	2	110505243	110506486	protein_coding	IPR000048	IQ motif, EF-hand binding site
Zm00001eb088550	Zm00001eb088550_T001	Zm00001e118098	2	110508710	110510353	protein_coding	IPR001932	PPM-type phosphatase domain
Zm00001eb088560	Zm00001eb088560_T001	Zm00001e008725	2	110539951	110540974	protein_coding	IPR037730	Mitochondrial inner membrane protease subunit 2
Zm00001eb088570	Zm00001eb088570_T001	Zm00001e008726	2	110541968	110542859	protein_coding	IPR007855	RNA-dependent RNA polymerase, eukaryotic-type
Zm00001eb088580	Zm00001eb088580_T001	Zm00001e008727	2	110573596	110574212	protein_coding
Zm00001eb147240	Zm00001eb147240_T001	Zm00001e019209	3	181671908	181674078	protein_coding	IPR004827	Basic-leucine zipper domain
Zm00001eb147250	Zm00001eb147250_T001	Zm00001e019210	3	181675634	181677788	protein_coding	IPR000073	Alpha/beta hydrolase fold-1	100193753
Zm00001eb147260	Zm00001eb147260_T001	Zm00001e019211	3	181680746	181683144	protein_coding	IPR013087	Zinc finger C2H2-type
Zm00001eb147270	Zm00001eb147270_T001	Zm00001e126615	3	181685831	181688745	protein_coding	IPR000217	Tubulin
Zm00001eb147280	Zm00001eb147280_T001	Zm00001e126616	3	181689183	181689827	protein_coding	IPR007493	Protein of unknown function DUF538
Zm00001eb147290	Zm00001eb147290_T001	Zm00001e019212	3	181756532	181758381	protein_coding	IPR001675	Glycosyl transferase family 29
Zm00001eb147310	Zm00001eb147310_T003	Zm00001e019214	3	181761316	181765639	protein_coding	IPR029063	S-adenosyl-L-methionine-dependent methyltransferase
Zm00001eb267290	Zm00001eb267290_T001	Zm00001e029685	6	49521590	49527519	protein_coding	IPR000306	FYVE zinc finger
Zm00001eb267300	Zm00001eb267300_T001	Zm00001e146383	6	49714152	49716346	protein_coding	IPR004294	Carotenoid oxygenase
Zm00001eb267310	Zm00001eb267310_T001	Zm00001e146384	6	49716386	49717319	protein_coding	IPR004294	Carotenoid oxygenase
Zm00001eb267320	Zm00001eb267320_T001	Zm00001e029686	6	49803019	49804549	protein_coding	IPR009646	Root cap	103629277
Zm00001eb267340	Zm00001eb267340_T001	Zm00001e146392	6	49843036	49849989	protein_coding	IPR009646	Root cap
Zm00001eb267350	Zm00001eb267350_T002	Zm00001e029688	6	50068701	50076600	protein_coding	IPR019340	Histone acetyltransferases subunit 3	103629278
Zm00001eb267360	Zm00001eb267360_T001	Zm00001e146412	6	50468893	50470316	protein_coding
Zm00001eb267370	Zm00001eb267370_T001	Zm00001e146413	6	50537427	50538500	protein_coding
Zm00001eb267380	Zm00001eb267380_T001	Zm00001e029690	6	50580143	50584120	protein_coding	IPR020864	Membrane attack complex component/perforin (MACPF domain	100191776
Zm00001eb267390	Zm00001eb267390_T002	Zm00001e029691	6	50592243	50596175	protein_coding	IPR006083	Phosphoribulokinase/uridine kinase	100274052
Zm00001eb267400	Zm00001eb267400_T001	Zm00001e146418	6	50709668	50713945	protein_coding	IPR000504	RNA recognition motif domain
Zm00001eb267410	Zm00001eb267410_T002	Zm00001e029693	6	50723826	50727589	protein_coding			103629287
Zm00001eb267420	Zm00001eb267420_T001	Zm00001e146420	6	50730749	50732410	protein_coding	IPR001578	Peptidase C12, ubiquitin carboxyl-terminal hydrolase
Zm00001eb267430	Zm00001eb267430_T001	Zm00001e029696	6	51072757	51081425	protein_coding	IPR003100	PAZ domain	103629289
Zm00001eb267450	Zm00001eb267450_T001	Zm00001e146441	6	51221850	51222997	protein_coding
Zm00001eb267460	Zm00001eb267460_T001	Zm00001e029698	6	51610812	51614449	protein_coding	IPR003613	U box domain	100282870
Zm00001eb267470	Zm00001eb267470_T001	Zm00001e029699	6	51614546	51617086	protein_coding	IPR000555	JAB1/MPN/MOV34 metalloenzyme domain	100272886
Zm00001eb267480	Zm00001eb267480_T001	Zm00001e029700	6	51643650	51644863	protein_coding	IPR013210	Leucine-rich repeat-containing N-terminal, plant-type
Zm00001eb267500	Zm00001eb267500_T001	Zm00001e146463	6	51905738	51907194	protein_coding
Zm00001eb267510	Zm00001eb267510_T001	Zm00001e029702	6	51973487	51984389	protein_coding	IPR000547	Clathrin, heavy chain/VPS, 7-fold repeat
Zm00001eb267520	Zm00001eb267520_T001	Zm00001e029703	6	51974278	51975133	protein_coding
Zm00001eb267550	Zm00001eb267550_T001	Zm00001e146483	6	52344445	52344657	protein_coding	IPR021775	Protein of unknown function DUF3339	100275315
Zm00001eb267560	Zm00001eb267560_T001	Zm00001e029708	6	52344452	52344843	protein_coding
Zm00001eb267570	Zm00001eb267570_T001	Zm00001e029709	6	52387328	52388325	protein_coding	IPR001954	Gliadin/LMW glutenin
Zm00001eb267580	Zm00001eb267580_T001	Zm00001e029710	6	52388671	52391688	protein_coding	IPR002130	Cyclophilin-type peptidyl-prolyl cis-trans isomerase domain
Zm00001eb267590	Zm00001eb267590_T002	Zm00001e029711	6	52419922	52424962	protein_coding	IPR005024	Snf7 family	100284928
Zm00001eb267600	Zm00001eb267600_T001	Zm00001e029713	6	52589024	52598844	protein_coding	IPR000504	RNA recognition motif domain	100383420
Zm00001eb267610	Zm00001eb267610_T002	Zm00001e029714	6	52597263	52602126	protein_coding	IPR001841	Zinc finger, RING-type
Zm00001eb267620	Zm00001eb267620_T002	Zm00001e029715	6	52602438	52605032	protein_coding			100276945
Zm00001eb267630	Zm00001eb267630_T001	Zm00001e029716	6	52605100	52606565	protein_coding	IPR012337	Ribonuclease H-like superfamily	103629301
Zm00001eb267640	Zm00001eb267640_T001	Zm00001e029717	6	52826145	52828055	protein_coding	IPR005299	SAM dependent carboxyl methyltransferase
Zm00001eb267650	Zm00001eb267650_T001	Zm00001e029718	6	53123474	53124445	protein_coding
Zm00001eb267660	Zm00001eb267660_T001	Zm00001e029719	6	53126619	53129792	protein_coding	IPR001251	CRAL-TRIO lipid binding domain
Zm00001eb267670	Zm00001eb267670_T001	Zm00001e029720	6	53162439	53163784	protein_coding
Zm00001eb267680	Zm00001eb267680_T006	Zm00001e029721	6	53163743	53168053	protein_coding	IPR006785	Peroxisome membrane anchor protein Pex14p, N-terminal	100282993
Zm00001eb267690	Zm00001eb267690_T001	Zm00001e146503	6	53290660	53291175	protein_coding
Zm00001eb267700	Zm00001eb267700_T003	Zm00001e029723	6	53560385	53575033	protein_coding			103629308
Zm00001eb267710	Zm00001eb267710_T003	Zm00001e029724	6	53664309	53668149	protein_coding	IPR000719	Protein kinase domain	103629309
Zm00001eb267720	Zm00001eb267720_T001	Zm00001e029725	6	53871175	53876553	protein_coding	IPR001757	P-type ATPase
Zm00001eb267730	Zm00001eb267730_T004	Zm00001e029726	6	54275824	54289016	protein_coding	IPR003822	Paired amphipathic helix
Zm00001eb267740	Zm00001eb267740_T001	Zm00001e146524	6	54333954	54337254	protein_coding
Zm00001eb267750	Zm00001eb267750_T005	Zm00001e029728	6	54457108	54464996	protein_coding	IPR000073	Alpha/beta hydrolase fold-1
Zm00001eb306680	Zm00001eb306680_T002	Zm00001e033448	7	45600967	45607208	protein_coding	IPR001841	Zinc finger, RING-type	100284889
Zm00001eb306690	Zm00001eb306690_T001	Zm00001e033449	7	45921345	45922324	protein_coding	IPR024298	Ancestral coatomer element 1, Sec16/Sec31
Zm00001eb306700	Zm00001eb306700_T001	Zm00001e033450	7	45956315	45969316	protein_coding	IPR001077	O-methyltransferase domain
Zm00001eb306710	Zm00001eb306710_T001	Zm00001e135386	7	46000393	46002174	protein_coding	IPR002124	Cytochrome c oxidase, subunit Vb
Zm00001eb306720	Zm00001eb306720_T001	Zm00001e135387	7	46003318	46009407	protein_coding
Zm00001eb306730	Zm00001eb306730_T002	Zm00001e033451	7	46010612	46012341	protein_coding	IPR002048	EF-hand domain
Zm00001eb306740	Zm00001eb306740_T001	Zm00001e135389	7	46016847	46020155	protein_coding	IPR000571	Zinc finger, CCCH-type
Zm00001eb306760	Zm00001eb306760_T001	Zm00001e033453	7	46214862	46253067	protein_coding	IPR003439	ABC transporter-like	103632317
Zm00001eb306770	Zm00001eb306770_T001	Zm00001e135402	7	46482134	46483318	protein_coding	IPR016140	Bifunctional inhibitor/plant lipid transfer protein/seed storage helical domain
Zm00001eb306790	Zm00001eb306790_T001	Zm00001e033456	7	46506660	46508220	protein_coding	IPR001441	Decaprenyl diphosphate synthase-like
Zm00001eb306800	Zm00001eb306800_T001	Zm00001e033457	7	46662094	46668629	protein_coding	IPR003855	Potassium transporter
Zm00001eb306810	Zm00001eb306810_T001	Zm00001e135416	7	46923995	46927665	protein_coding	IPR002018	Carboxylesterase, type B
Zm00001eb306820	Zm00001eb306820_T001	Zm00001e135419	7	46972575	46974168	protein_coding	IPR000719	Protein kinase domain
Zm00001eb306830	Zm00001eb306830_T001	Zm00001e033458	7	46980579	46981679	protein_coding	IPR004000	Actin family
Zm00001eb306840	Zm00001eb306840_T001	Zm00001e135420	7	46987064	46993761	protein_coding
Zm00001eb306850	Zm00001eb306850_T002	Zm00001e033459	7	47004705	47009857	protein_coding	IPR001594	Palmitoyltransferase, DHHC domain
Zm00001eb306860	Zm00001eb306860_T001	Zm00001e135421	7	47070737	47073263	protein_coding	IPR002893	Zinc finger, MYND-type
Zm00001eb306870	Zm00001eb306870_T002	Zm00001e033460	7	47333022	47337696	protein_coding	IPR013989	Development/cell death domain	100216949
Zm00001eb306880	Zm00001eb306880_T001	Zm00001e033461	7	47430365	47433492	protein_coding	IPR004839	Aminotransferase, class I/classII
Zm00001eb306890	Zm00001eb306890_T003	Zm00001e033462	7	47439934	47444503	protein_coding	IPR001451	Hexapeptide repeat
Zm00001eb306900	Zm00001eb306900_T001	Zm00001e033463	7	47470502	47474534	protein_coding	IPR003439	ABC transporter-like	100280328
Zm00001eb306910	Zm00001eb306910_T001	Zm00001e033464	7	47478972	47479775	protein_coding	IPR013177	Domain of unknown function DUF1713	100276344
Zm00001eb306920	Zm00001eb306920_T001	Zm00001e135434	7	47590701	47591679	protein_coding	IPR012677	Nucleotide-binding alpha-beta plait domain superfamily
Zm00001eb306930	Zm00001eb306930_T002	Zm00001e033465	7	47592834	47596796	protein_coding	IPR000504	RNA recognition motif domain	542277
Zm00001eb306940	Zm00001eb306940_T001	Zm00001e033469	7	47788152	47798277	protein_coding	IPR040300	Uncharacterized protein At3g49055-like	103632335
Zm00001eb306950	Zm00001eb306950_T001	Zm00001e135449	7	47877647	47880632	protein_coding
Zm00001eb306980	Zm00001eb306980_T004	Zm00001e033473	7	47938945	47951630	protein_coding	IPR004843	Calcineurin-like phosphoesterase domain, ApaH type	100191359
Zm00001eb306990	Zm00001eb306990_T001	Zm00001e033474	7	48021713	48022308	protein_coding
Zm00001eb307000	Zm00001eb307000_T001	Zm00001e135461	7	48326850	48327757	protein_coding	IPR009769	Protein ENHANCED DISEASE RESISTANCE 2, C-terminal
Zm00001eb307010	Zm00001eb307010_T002	Zm00001e033475	7	48557175	48569404	protein_coding	IPR024867	Nuclear factor related to kappa-B-binding protein	100276564
Zm00001eb307020	Zm00001eb307020_T001	Zm00001e033476	7	48710870	48714523	protein_coding	IPR000270	PB1 domain	103632340
Zm00001eb307030	Zm00001eb307030_T001	Zm00001e135466	7	48730570	48731220	protein_coding	IPR040361	Tapetum determinant 1	103632341
Zm00001eb307040	Zm00001eb307040_T001	Zm00001e135467	7	48732647	48733019	protein_coding	IPR027417	P-loop containing nucleoside triphosphate hydrolase
Zm00001eb307050	Zm00001eb307050_T001	Zm00001e033477	7	48740563	48743579	protein_coding	IPR027417	P-loop containing nucleoside triphosphate hydrolase
Zm00001eb307060	Zm00001eb307060_T001	Zm00001e033478	7	48894733	48896885	protein_coding	IPR001509	NAD-dependent epimerase/dehydratase
Zm00001eb307070	Zm00001eb307070_T003	Zm00001e033479	7	49104779	49117584	protein_coding	IPR001752	Kinesin motor domain
Zm00001eb307090	Zm00001eb307090_T001	Zm00001e033481	7	49222498	49225852	protein_coding	IPR000626	Ubiquitin-like domain	103632345
Zm00001eb307100	Zm00001eb307100_T002	Zm00001e033482	7	49225648	49231234	protein_coding	IPR000300	Inositol polyphosphate-related phosphatase
Zm00001eb307110	Zm00001eb307110_T001	Zm00001e033485	7	49702115	49703010	protein_coding
Zm00001eb307120	Zm00001eb307120_T001	Zm00001e135492	7	49769054	49769374	protein_coding	IPR000425	Major intrinsic protein
Zm00001eb307130	Zm00001eb307130_T001	Zm00001e033486	7	49781047	49783064	protein_coding	IPR001611	Leucine-rich repeat
Zm00001eb307150	Zm00001eb307150_T001	Zm00001e135495	7	49912278	49912553	protein_coding
Zm00001eb307160	Zm00001eb307160_T001	Zm00001e135500	7	50111756	50112708	protein_coding
Zm00001eb307170	Zm00001eb307170_T001	Zm00001e033489	7	50231597	50256974	protein_coding	IPR006671	Cyclin, N-terminal	100283163
Zm00001eb307180	Zm00001eb307180_T001	Zm00001e135504	7	50281224	50281921	protein_coding
Zm00001eb307190	Zm00001eb307190_T001	Zm00001e135513	7	50508763	50509981	protein_coding
Zm00001eb307200	Zm00001eb307200_T001	Zm00001e135518	7	50644253	50644876	protein_coding
Zm00001eb307210	Zm00001eb307210_T001	Zm00001e135521	7	50733550	50737177	protein_coding	IPR002052	DNA methylase, N-6 adenine-specific, conserved site
Zm00001eb307220	Zm00001eb307220_T001	Zm00001e135526	7	50781472	50782690	protein_coding
Zm00001eb307230	Zm00001eb307230_T001	Zm00001e033496	7	50783674	50785615	protein_coding	IPR000876	Ribosomal protein S4e
Zm00001eb307240	Zm00001eb307240_T001	Zm00001e033497	7	50876403	50877366	protein_coding
Zm00001eb307250	Zm00001eb307250_T001	Zm00001e033498	7	50884415	50886549	protein_coding	IPR006671	Cyclin, N-terminal	100502214
Zm00001eb307260	Zm00001eb307260_T001	Zm00001e033500	7	51269011	51275118	protein_coding	IPR013087	Zinc finger C2H2-type	103632361
Zm00001eb307270	Zm00001eb307270_T003	Zm00001e033501	7	51275315	51283636	protein_coding	IPR007325	Kynurenine formamidase/cyclase-like
Zm00001eb307280	Zm00001eb307280_T001	Zm00001e033504	7	51290781	51306627	protein_coding	IPR004274	FCP1 homology domain	103632363
Zm00001eb307290	Zm00001eb307290_T003	Zm00001e033505	7	51312367	51318772	protein_coding	IPR025486	Domain of unknown function DUF4378	100279500
Zm00001eb307310	Zm00001eb307310_T002	Zm00001e033507	7	51441569	51443114	protein_coding			100217190
Zm00001eb307320	Zm00001eb307320_T001	Zm00001e033508	7	51534433	51537423	protein_coding	IPR000719	Protein kinase domain	103632364
Zm00001eb307330	Zm00001eb307330_T001	Zm00001e033509	7	51682520	51723246	protein_coding	IPR004680	Citrate transporter-like domain	100281120
Zm00001eb307340	Zm00001eb307340_T001	Zm00001e033510	7	51791798	51792500	protein_coding
Zm00001eb307360	Zm00001eb307360_T002	Zm00001e033512	7	52209640	52224496	protein_coding	IPR007881	UNC-50	100280372
Zm00001eb307370	Zm00001eb307370_T001	Zm00001e135553	7	52468146	52468613	protein_coding	IPR039773	Molecular chaperone regulator BAG
Zm00001eb307380	Zm00001eb307380_T001	Zm00001e135558	7	52644208	52645218	protein_coding	IPR008906	HAT, C-terminal dimerisation domain
Zm00001eb307400	Zm00001eb307400_T001	Zm00001e033519	7	52720492	52722060	protein_coding	IPR001005	SANT/Myb domain	100284969
Zm00001eb310480	Zm00001eb310480_T002	Zm00001e033891	7	99050117	99054888	protein_coding	IPR029669	Proton pump-interactor	103632614
Zm00001eb310490	Zm00001eb310490_T002	Zm00001e033892	7	99055272	99059969	protein_coding	IPR002347	Short-chain dehydrogenase/reductase SDR	100384630
Zm00001eb310500	Zm00001eb310500_T001	Zm00001e033893	7	99188825	99190820	protein_coding	IPR001128	Cytochrome P450	103632615
Zm00001eb310520	Zm00001eb310520_T001	Zm00001e136754	7	99198547	99208339	protein_coding	IPR008528	Protein unc-13 homologue	103632616
Zm00001eb310530	Zm00001eb310530_T004	Zm00001e033896	7	99324984	99334912	protein_coding	IPR039276	Protein SAWADEE HOMEODOMAIN HOMOLOG 1/2	100192562
Zm00001eb310550	Zm00001eb310550_T002	Zm00001e033898	7	99573754	99578300	protein_coding	IPR016181	Acyl-CoA N-acyltransferase	542083
Zm00001eb310560	Zm00001eb310560_T001	Zm00001e033900	7	99586193	99591095	protein_coding	IPR000719	Protein kinase domain	103632620
Zm00001eb310570	Zm00001eb310570_T001	Zm00001e033902	7	99920885	99940445	protein_coding	IPR000719	Protein kinase domain	100217265
Zm00001eb310580	Zm00001eb310580_T001	Zm00001e136773	7	99923515	99924126	protein_coding
Zm00001eb310590	Zm00001eb310590_T001	Zm00001e033904	7	99943104	99944023	protein_coding	IPR024788	Malectin-like domain
Zm00001eb310600	Zm00001eb310600_T001	Zm00001e033905	7	100033026	100034061	protein_coding
Zm00001eb310610	Zm00001eb310610_T001	Zm00001e033906	7	100034049	100037040	protein_coding	IPR002885	Pentatricopeptide repeat
Zm00001eb310620	Zm00001eb310620_T001	Zm00001e033907	7	100037805	100041698	protein_coding	IPR025799	Protein arginine N-methyltransferase	100283446
Zm00001eb310640	Zm00001eb310640_T001	Zm00001e033909	7	100079682	100080798	protein_coding	IPR000048	IQ motif, EF-hand binding site
Zm00001eb310650	Zm00001eb310650_T001	Zm00001e136777	7	100143774	100144795	protein_coding	IPR013216	Methyltransferase type 11
Zm00001eb310660	Zm00001eb310660_T001	Zm00001e136782	7	100201947	100202578	protein_coding			103632627
Zm00001eb310670	Zm00001eb310670_T001	Zm00001e033910	7	100283154	100284269	protein_coding	IPR006458	Ovate protein family, C-terminal
Zm00001eb310680	Zm00001eb310680_T001	Zm00001e136784	7	100331250	100334585	protein_coding	IPR000109	Proton-dependent oligopeptide transporter family
Zm00001eb310690	Zm00001eb310690_T001	Zm00001e136787	7	100371998	100373649	protein_coding
Zm00001eb310700	Zm00001eb310700_T001	Zm00001e136788	7	100374626	100376423	protein_coding	IPR001780	Ribosomal protein L35A
Zm00001eb310710	Zm00001eb310710_T003	Zm00001e033914	7	100487137	100518912	protein_coding	IPR000131	ATP synthase, F1 complex, gamma subunit
Zm00001eb310730	Zm00001eb310730_T001	Zm00001e033916	7	100641326	100649743	protein_coding	IPR016549	Uncharacterised conserved protein UCP009193
Zm00001eb310760	Zm00001eb310760_T001	Zm00001e033922	7	101204376	101206137	protein_coding	IPR012392	Very-long-chain 3-ketoacyl-CoA synthase	100191907
Zm00001eb310770	Zm00001eb310770_T001	Zm00001e033923	7	101684050	101690499	protein_coding	IPR003439	ABC transporter-like	103632635
Zm00001eb310790	Zm00001eb310790_T001	Zm00001e033924	7	101722609	101726869	protein_coding	IPR027850	Protein of unknown function DUF4504
Zm00001eb310800	Zm00001eb310800_T001	Zm00001e136817	7	101828374	101835902	protein_coding	IPR000571	Zinc finger, CCCH-type
Zm00001eb310810	Zm00001eb310810_T001	Zm00001e033925	7	101837762	101842966	protein_coding	IPR000719	Protein kinase domain	100381489
Zm00001eb310820	Zm00001eb310820_T001	Zm00001e136819	7	101848228	101849217	protein_coding	IPR001810	F-box domain
Zm00001eb310830	Zm00001eb310830_T001	Zm00001e033926	7	102142581	102146683	protein_coding	IPR001925	Porin, eukaryotic type	541795
Zm00001eb310840	Zm00001eb310840_T001	Zm00001e033927	7	102149986	102153342	protein_coding	IPR004561	Isochorismate synthase	100275708
Zm00001eb310850	Zm00001eb310850_T001	Zm00001e033928	7	102208682	102210722	protein_coding
Zm00001eb310860	Zm00001eb310860_T001	Zm00001e033929	7	102269037	102270817	protein_coding	IPR007918	Mitochondrial distribution/morphology family 35/apoptosis
Zm00001eb310870	Zm00001eb310870_T002	Zm00001e033931	7	102398112	102418762	protein_coding	IPR001930	Peptidase M1, alanine aminopeptidase/leukotriene A4 hydrolase
Zm00001eb310890	Zm00001eb310890_T001	Zm00001e136836	7	102492130	102494256	protein_coding
Zm00001eb310900	Zm00001eb310900_T001	Zm00001e033933	7	102494876	102496404	protein_coding
Zm00001eb310920	Zm00001eb310920_T001	Zm00001e033936	7	102659575	102660377	protein_coding	IPR004813	Oligopeptide transporter, OPT superfamily
Zm00001eb310930	Zm00001eb310930_T001	Zm00001e033937	7	102661121	102664008	protein_coding
Zm00001eb310950	Zm00001eb310950_T001	Zm00001e136845	7	102669818	102670665	protein_coding	IPR003388	Reticulon
Zm00001eb310960	Zm00001eb310960_T001	Zm00001e033939	7	102782306	102786888	protein_coding	IPR001890	RNA-binding, CRM domain
Zm00001eb310970	Zm00001eb310970_T001	Zm00001e033945	7	102961446	102970884	protein_coding
Zm00001eb310980	Zm00001eb310980_T001	Zm00001e033946	7	102973592	102985387	protein_coding	IPR001680	WD40 repeat	103632647
Zm00001eb310990	Zm00001eb310990_T001	Zm00001e033947	7	103125802	103129004	protein_coding			100501056
Zm00001eb311000	Zm00001eb311000_T001	Zm00001e033948	7	103129723	103133542	protein_coding	IPR001279	Metallo-beta-lactamase
Zm00001eb311010	Zm00001eb311010_T001	Zm00001e033949	7	103133653	103138913	protein_coding	IPR000172	Glucose-methanol-choline oxidoreductase, N-terminal	100192014
Zm00001eb311020	Zm00001eb311020_T004	Zm00001e033950	7	103406551	103413101	protein_coding	IPR000571	Zinc finger, CCCH-type	100383201
Zm00001eb311030	Zm00001eb311030_T001	Zm00001e136857	7	103414795	103415395	protein_coding	IPR004883	Lateral organ boundaries, LOB
Zm00001eb311040	Zm00001eb311040_T001	Zm00001e033951	7	103538045	103538942	protein_coding	IPR039753	mRNA cap guanine-N7 methyltransferase
Zm00001eb311050	Zm00001eb311050_T001	Zm00001e033953	7	103677973	103678913	protein_coding	IPR008480	Protein of unknown function DUF761, plant
Zm00001eb311060	Zm00001eb311060_T001	Zm00001e033954	7	103794124	103795241	protein_coding	IPR008480	Protein of unknown function DUF761, plant
Zm00001eb311070	Zm00001eb311070_T001	Zm00001e033955	7	103836078	103842431	protein_coding
Zm00001eb311090	Zm00001eb311090_T001	Zm00001e033957	7	103885197	103888872	protein_coding	IPR006073	GTP binding domain	100382146
Zm00001eb311100	Zm00001eb311100_T001	Zm00001e033958	7	103974556	103975822	protein_coding	IPR006121	Heavy metal-associated domain, HMA
Zm00001eb311110	Zm00001eb311110_T001	Zm00001e033959	7	104132836	104136417	protein_coding	IPR001117	Multicopper oxidase, type 1	100382137
Zm00001eb311120	Zm00001eb311120_T002	Zm00001e033960	7	104243127	104256135	protein_coding	IPR001117	Multicopper oxidase, type 1	103632652
Zm00001eb311130	Zm00001eb311130_T001	Zm00001e136877	7	104322305	104322808	protein_coding
Zm00001eb311140	Zm00001eb311140_T001	Zm00001e136879	7	104330017	104334090	protein_coding	IPR000719	Protein kinase domain
Zm00001eb311150	Zm00001eb311150_T001	Zm00001e033962	7	104476966	104477658	protein_coding	IPR007650	Zf-FLZ domain
Zm00001eb311160	Zm00001eb311160_T001	Zm00001e033963	7	104580701	104581685	protein_coding	IPR001623	DnaJ domain
Zm00001eb311170	Zm00001eb311170_T001	Zm00001e033964	7	104659748	104660639	protein_coding	IPR001623	DnaJ domain
Zm00001eb311180	Zm00001eb311180_T001	Zm00001e033965	7	104857927	104860142	protein_coding	IPR001471	AP2/ERF domain	103632654
Zm00001eb311190	Zm00001eb311190_T001	Zm00001e033966	7	104914608	104916550	protein_coding
Zm00001eb311200	Zm00001eb311200_T001	Zm00001e136886	7	104932562	104933831	protein_coding
Zm00001eb311210	Zm00001eb311210_T001	Zm00001e136887	7	104948196	104953387	protein_coding	IPR036263	Chorismate mutase type II superfamily
Zm00001eb311220	Zm00001eb311220_T001	Zm00001e136888	7	104953488	104954012	protein_coding
Zm00001eb311230	Zm00001eb311230_T003	Zm00001e033967	7	104977316	104979743	protein_coding	IPR003337	Trehalose-phosphatase	103632655
Zm00001eb311240	Zm00001eb311240_T001	Zm00001e033969	7	105054981	105056394	protein_coding			103632656
Zm00001eb311250	Zm00001eb311250_T001	Zm00001e033973	7	105177058	105178858	protein_coding	IPR008889	VQ	103632658
Zm00001eb311260	Zm00001eb311260_T002	Zm00001e033974	7	105450522	105453926	protein_coding	IPR011701	Major facilitator superfamily	100285582
Zm00001eb311270	Zm00001eb311270_T001	Zm00001e033975	7	105456403	105458144	protein_coding	IPR011701	Major facilitator superfamily	103632659
Zm00001eb311280	Zm00001eb311280_T001	Zm00001e033976	7	105458653	105463388	protein_coding	IPR011701	Major facilitator superfamily	100193741
Zm00001eb311300	Zm00001eb311300_T001	Zm00001e033978	7	105515389	105517420	protein_coding	IPR011701	Major facilitator superfamily
Zm00001eb311310	Zm00001eb311310_T001	Zm00001e033979	7	105519584	105521956	protein_coding	IPR011701	Major facilitator superfamily
Zm00001eb311320	Zm00001eb311320_T001	Zm00001e033980	7	105596454	105613000	protein_coding	IPR039905	CD2 antigen cytoplasmic tail-binding protein 2/Lin1	100276763
Zm00001eb311340	Zm00001eb311340_T001	Zm00001e033982	7	105762137	105765376	protein_coding	IPR001313	Pumilio RNA-binding repeat
Zm00001eb311360	Zm00001eb311360_T001	Zm00001e033983	7	105785386	105786224	protein_coding	IPR018095	Thymidylate kinase, conserved site
Zm00001eb311380	Zm00001eb311380_T001	Zm00001e033984	7	105905412	105912502	protein_coding	IPR013083	Zinc finger, RING/FYVE/PHD-type	100278886
Zm00001eb311390	Zm00001eb311390_T001	Zm00001e033985	7	106209569	106213157	protein_coding	IPR006634	TRAM/LAG1/CLN8 homology domain
Zm00001eb311400	Zm00001eb311400_T002	Zm00001e033986	7	106212662	106222172	protein_coding	IPR000719	Protein kinase domain	100194392
Zm00001eb343670	Zm00001eb343670_T002	Zm00001e026525	8	70706190	70713551	protein_coding	IPR003191	Guanylate-binding protein/Atlastin, C-terminal	100272243
Zm00001eb343680	Zm00001eb343680_T001	Zm00001e026526	8	70848930	70854155	protein_coding	IPR000782	FAS1 domain
Zm00001eb343700	Zm00001eb343700_T001	Zm00001e141089	8	70886582	70887064	protein_coding
Zm00001eb343710	Zm00001eb343710_T001	Zm00001e026528	8	70893400	70896680	protein_coding
Zm00001eb343720	Zm00001eb343720_T001	Zm00001e026530	8	71022097	71023010	protein_coding	IPR002109	Glutaredoxin	100281023
Zm00001eb343740	Zm00001eb343740_T001	Zm00001e141094	8	71023004	71023990	protein_coding	IPR012392	Very-long-chain 3-ketoacyl-CoA synthase
Zm00001eb343750	Zm00001eb343750_T001	Zm00001e141099	8	71259587	71270728	protein_coding	IPR001173	Glycosyltransferase 2-like
Zm00001eb343760	Zm00001eb343760_T002	Zm00001e026533	8	71404309	71412878	protein_coding	IPR000504	RNA recognition motif domain	100282114
Zm00001eb343770	Zm00001eb343770_T002	Zm00001e026534	8	71466226	71472503	protein_coding	IPR001841	Zinc finger, RING-type	100281720
Zm00001eb343780	Zm00001eb343780_T001	Zm00001e026535	8	71472810	71474611	protein_coding	IPR001806	Small GTPase	100272710
Zm00001eb343790	Zm00001eb343790_T001	Zm00001e141111	8	71650013	71650858	protein_coding	IPR001471	AP2/ERF domain	103636999
Zm00001eb343810	Zm00001eb343810_T001	Zm00001e026538	8	71654170	71655093	protein_coding	IPR019038	DNA polymerase delta subunit 3
Zm00001eb343820	Zm00001eb343820_T001	Zm00001e026539	8	71727850	71729814	protein_coding			100281992
Zm00001eb343830	Zm00001eb343830_T002	Zm00001e026540	8	71791395	71793523	protein_coding	IPR021138	60S ribosomal protein L18a/ L20, eukaryotes	100286074
Zm00001eb343840	Zm00001eb343840_T001	Zm00001e026541	8	71805695	71809011	protein_coding	IPR003495	CobW/HypB/UreG, nucleotide-binding domain	100217046
Zm00001eb343850	Zm00001eb343850_T001	Zm00001e026542	8	71811012	71813177	protein_coding	IPR006115	6-phosphogluconate dehydrogenase, NADP-binding
Zm00001eb343870	Zm00001eb343870_T002	Zm00001e026544	8	71881363	71885620	protein_coding	IPR000719	Protein kinase domain
Zm00001eb343880	Zm00001eb343880_T001	Zm00001e026545	8	72071169	72072142	protein_coding	IPR002182	NB-ARC
Zm00001eb343890	Zm00001eb343890_T001	Zm00001e026546	8	72072144	72074447	protein_coding	IPR027417	P-loop containing nucleoside triphosphate hydrolase
Zm00001eb343900	Zm00001eb343900_T001	Zm00001e026547	8	72078249	72079720	protein_coding	IPR001344	Chlorophyll A-B binding protein, plant and chromista	542530
Zm00001eb343930	Zm00001eb343930_T001	Zm00001e026550	8	72227605	72254725	protein_coding	IPR009060	UBA-like superfamily
Zm00001eb343940	Zm00001eb343940_T001	Zm00001e026552	8	72268035	72269398	protein_coding	IPR003959	ATPase, AAA-type, core
Zm00001eb343950	Zm00001eb343950_T004	Zm00001e026553	8	72277154	72283679	protein_coding	IPR001461	Aspartic peptidase A1 family
Zm00001eb343960	Zm00001eb343960_T001	Zm00001e026554	8	72349453	72353888	protein_coding	IPR003657	WRKY domain
Zm00001eb343970	Zm00001eb343970_T001	Zm00001e026555	8	72570035	72574528	protein_coding	IPR004044	K Homology domain, type 2	100216562
Zm00001eb343980	Zm00001eb343980_T001	Zm00001e026556	8	72574289	72580422	protein_coding	IPR002877	Ribosomal RNA methyltransferase FtsJ domain
Zm00001eb344000	Zm00001eb344000_T001	Zm00001e026558	8	72583413	72584803	protein_coding	IPR001005	SANT/Myb domain	100280998
Zm00001eb344010	Zm00001eb344010_T002	Zm00001e141131	8	72678493	72685494	protein_coding	IPR003663	Sugar/inositol transporter
Zm00001eb344020	Zm00001eb344020_T001	Zm00001e026559	8	72943518	72948618	protein_coding	IPR003663	Sugar/inositol transporter	100304080
Zm00001eb344040	Zm00001eb344040_T001	Zm00001e026561	8	73022845	73030427	protein_coding	IPR003663	Sugar/inositol transporter
Zm00001eb344050	Zm00001eb344050_T001	Zm00001e141139	8	73037162	73039601	protein_coding
Zm00001eb344070	Zm00001eb344070_T001	Zm00001e141146	8	73112820	73115198	protein_coding	IPR012392	Very-long-chain 3-ketoacyl-CoA synthase
Zm00001eb344080	Zm00001eb344080_T001	Zm00001e026563	8	73113184	73115491	protein_coding
Zm00001eb344090	Zm00001eb344090_T001	Zm00001e141148	8	73132243	73133090	protein_coding
Zm00001eb344100	Zm00001eb344100_T001	Zm00001e026565	8	73295057	73296277	protein_coding	IPR012442	Protein of unknown function DUF1645, plant
Zm00001eb344110	Zm00001eb344110_T002	Zm00001e026566	8	73297574	73307109	protein_coding	IPR001478	PDZ domain
Zm00001eb344120	Zm00001eb344120_T001	Zm00001e026567	8	73454596	73457456	protein_coding	IPR000819	Peptidase M17, leucyl aminopeptidase, C-terminal
Zm00001eb344130	Zm00001eb344130_T001	Zm00001e026568	8	73458327	73458854	protein_coding	IPR007145	Microtubule-associated protein, MAP65/Ase1/PRC1
Zm00001eb344140	Zm00001eb344140_T002	Zm00001e026569	8	73505450	73513401	protein_coding	IPR001680	WD40 repeat	103635349
Zm00001eb344150	Zm00001eb344150_T001	Zm00001e026570	8	73629091	73630782	protein_coding	IPR021099	Plant organelle RNA recognition domain	100277394
Zm00001eb344160	Zm00001eb344160_T001	Zm00001e026571	8	73725437	73726858	protein_coding	IPR003657	WRKY domain	103635353
Zm00001eb344170	Zm00001eb344170_T001	Zm00001e026572	8	73727396	73728148	protein_coding
Zm00001eb344180	Zm00001eb344180_T001	Zm00001e141164	8	73727431	73727910	protein_coding	IPR001932	PPM-type phosphatase domain	103637015
Zm00001eb344190	Zm00001eb344190_T001	Zm00001e141165	8	73728236	73730258	protein_coding
Zm00001eb344200	Zm00001eb344200_T001	Zm00001e026573	8	73763146	73764163	protein_coding	IPR001471	AP2/ERF domain	103635354
Zm00001eb344210	Zm00001eb344210_T001	Zm00001e026574	8	73966393	73969285	protein_coding	IPR000222	PPM-type phosphatase, divalent cation binding	100381666
Zm00001eb344220	Zm00001eb344220_T001	Zm00001e026575	8	73967912	73969491	protein_coding
Zm00001eb344230	Zm00001eb344230_T001	Zm00001e026576	8	73971030	73974699	protein_coding			100276053
Zm00001eb344240	Zm00001eb344240_T001	Zm00001e026577	8	73997216	73998164	protein_coding	IPR002100	Transcription factor, MADS-box	103635357
Zm00001eb344250	Zm00001eb344250_T001	Zm00001e141172	8	74007740	74011373	protein_coding	IPR032675	Leucine-rich repeat domain superfamily
Zm00001eb344260	Zm00001eb344260_T001	Zm00001e026578	8	74088079	74094567	protein_coding	IPR004468	CTP synthase	100382896
Zm00001eb344270	Zm00001eb344270_T001	Zm00001e026581	8	74125326	74126273	protein_coding
Zm00001eb344280	Zm00001eb344280_T001	Zm00001e141177	8	74141794	74142840	protein_coding	IPR003956	Transcription factor, NFYB/HAP3, conserved site
Zm00001eb344290	Zm00001eb344290_T001	Zm00001e141178	8	74150790	74151308	protein_coding	IPR008889	VQ
Zm00001eb344300	Zm00001eb344300_T002	Zm00001e026582	8	74151563	74155474	protein_coding	IPR000506	Ketol-acid reductoisomerase, C-terminal
Zm00001eb344320	Zm00001eb344320_T001	Zm00001e026584	8	74203229	74205662	protein_coding
Zm00001eb344330	Zm00001eb344330_T001	Zm00001e026585	8	74204073	74205877	protein_coding	IPR033556	Phospholipase A1-II
Zm00001eb344340	Zm00001eb344340_T002	Zm00001e026586	8	74207458	74212037	protein_coding	IPR001236	Lactate/malate dehydrogenase, N-terminal	100273428
Zm00001eb344350	Zm00001eb344350_T001	Zm00001e141180	8	74213050	74223739	protein_coding	IPR001806	Small GTPase
Zm00001eb344360	Zm00001eb344360_T001	Zm00001e141181	8	74225199	74227080	protein_coding	IPR007632	Anoctamin
Zm00001eb344370	Zm00001eb344370_T001	Zm00001e141182	8	74227134	74228688	protein_coding	IPR003347	JmjC domain
Zm00001eb344380	Zm00001eb344380_T001	Zm00001e026587	8	74289751	74292060	protein_coding	IPR006597	Sel1-like repeat
Zm00001eb344390	Zm00001eb344390_T002	Zm00001e026588	8	74321735	74324625	protein_coding			100276744
Zm00001eb344400	Zm00001eb344400_T001	Zm00001e026589	8	74367114	74368811	protein_coding	IPR005202	Transcription factor GRAS	103635363
Zm00001eb344410	Zm00001eb344410_T001	Zm00001e141193	8	74478158	74478631	protein_coding			100274568
Zm00001eb344420	Zm00001eb344420_T001	Zm00001e026590	8	74479724	74480902	protein_coding	IPR000136	Oleosin
Zm00001eb344430	Zm00001eb344430_T001	Zm00001e141195	8	74501280	74511425	protein_coding	IPR040265	Protein CHUP1-like
Zm00001eb344440	Zm00001eb344440_T014	Zm00001e026592.m1	8	74620124	75075039	protein_coding	IPR027534	Ribosomal protein L12/P1/P2 family	100194313
Zm00001eb344450	Zm00001eb344450_T001	Zm00001e141200	8	74862901	74865388	protein_coding
Zm00001eb344460	Zm00001eb344460_T001	Zm00001e141202	8	75041094	75042083	protein_coding
Zm00001eb344470	Zm00001eb344470_T001	Zm00001e026595	8	75075125	75080838	protein_coding	IPR013094	Alpha/beta hydrolase fold-3	103635372
Zm00001eb344480	Zm00001eb344480_T001	Zm00001e026596	8	75110956	75112316	protein_coding	IPR013170	mRNA splicing factor Cwf21 domain	103635373
Zm00001eb344490	Zm00001eb344490_T002	Zm00001e026597	8	75113198	75116877	protein_coding	IPR000719	Protein kinase domain	100285534
Zm00001eb344500	Zm00001eb344500_T004	Zm00001e026598	8	75117959	75124662	protein_coding	IPR023614	Porin domain superfamily
Zm00001eb344510	Zm00001eb344510_T001	Zm00001e141206	8	75184978	75194266	protein_coding	IPR002775	DNA/RNA-binding protein Alba-like
Zm00001eb344520	Zm00001eb344520_T005	Zm00001e026599	8	75266888	75272300	protein_coding	IPR002225	3-beta hydroxysteroid dehydrogenase/isomerase	100280347
Zm00001eb344530	Zm00001eb344530_T001	Zm00001e026600	8	75271279	75274720	protein_coding	IPR000743	Glycoside hydrolase, family 28
Zm00001eb344540	Zm00001eb344540_T001	Zm00001e026601	8	75289581	75291368	protein_coding	IPR000679	Zinc finger, GATA-type	103635377
Zm00001eb344550	Zm00001eb344550_T001	Zm00001e026602	8	75295029	75296414	protein_coding
Zm00001eb344560	Zm00001eb344560_T001	Zm00001e026603	8	75295058	75295842	protein_coding
Zm00001eb344570	Zm00001eb344570_T002	Zm00001e026604	8	75295955	75302052	protein_coding	IPR003663	Sugar/inositol transporter	100193700
Zm00001eb344580	Zm00001eb344580_T001	Zm00001e026605	8	75530337	75532609	protein_coding	IPR003265	HhH-GPD domain	100194229
Zm00001eb344590	Zm00001eb344590_T001	Zm00001e026606	8	75535316	75536524	protein_coding
Zm00001eb344600	Zm00001eb344600_T005	Zm00001e141221	8	75535598	75537346	protein_coding	IPR006455	Homeodomain, ZF-HD class	103635380
Zm00001eb344610	Zm00001eb344610_T001	Zm00001e026607	8	75559015	75561489	protein_coding
Zm00001eb344620	Zm00001eb344620_T002	Zm00001e026608	8	75655906	75660878	protein_coding	IPR002885	Pentatricopeptide repeat
Zm00001eb344660	Zm00001eb344660_T001	Zm00001e026612	8	75727379	75728083	protein_coding	IPR003653	Ulp1 protease family, C-terminal catalytic domain
Zm00001eb344690	Zm00001eb344690_T001	Zm00001e026618	8	75862067	75864196	protein_coding	IPR002317	Serine-tRNA ligase, type1
Zm00001eb344700	Zm00001eb344700_T001	Zm00001e026619	8	75927764	75938104	protein_coding	IPR009060	UBA-like superfamily
Zm00001eb344710	Zm00001eb344710_T001	Zm00001e141239	8	76028372	76030018	protein_coding	IPR012946	X8 domain
Zm00001eb344720	Zm00001eb344720_T001	Zm00001e026620	8	76028589	76030018	protein_coding
Zm00001eb344730	Zm00001eb344730_T001	Zm00001e026621	8	76067697	76069008	protein_coding	IPR007541	Uncharacterised protein family, basic secretory protein	100194210
Zm00001eb344740	Zm00001eb344740_T001	Zm00001e026622	8	76088716	76089608	protein_coding
Zm00001eb344750	Zm00001eb344750_T001	Zm00001e026623	8	76264640	76274165	protein_coding	IPR000182	GNAT domain
Zm00001eb344760	Zm00001eb344760_T003	Zm00001e026624	8	76361084	76366029	protein_coding	IPR012419	Cas1p 10 TM acyl transferase domain
Zm00001eb344770	Zm00001eb344770_T001	Zm00001e026625	8	76369389	76373206	protein_coding	IPR000719	Protein kinase domain
Zm00001eb344790	Zm00001eb344790_T002	Zm00001e026627	8	76373806	76376325	protein_coding	IPR000504	RNA recognition motif domain
Zm00001eb344810	Zm00001eb344810_T001	Zm00001e026629	8	76469546	76471098	protein_coding	IPR003657	WRKY domain	103635399
Zm00001eb344820	Zm00001eb344820_T001	Zm00001e026630	8	76504841	76505721	protein_coding	IPR004864	Late embryogenesis abundant protein, LEA_2 subgroup	100274480
Zm00001eb344830	Zm00001eb344830_T001	Zm00001e026631	8	76555121	76556293	protein_coding
Zm00001eb344840	Zm00001eb344840_T001	Zm00001e141252	8	76559068	76570368	protein_coding
Zm00001eb344850	Zm00001eb344850_T006	Zm00001e026632	8	76573215	76578741	protein_coding	IPR003593	AAA+ ATPase domain	100383493
Zm00001eb344860	Zm00001eb344860_T001	Zm00001e141257	8	76786722	76787165	protein_coding	IPR000048	IQ motif, EF-hand binding site
Zm00001eb371710	Zm00001eb371710_T001	Zm00001e150215	9	2936487	2938404	protein_coding	IPR000719	Protein kinase domain
Zm00001eb371720	Zm00001eb371720_T001	Zm00001e036043	9	2946250	2947885	protein_coding	IPR002495	Glycosyl transferase, family 8	100217291
Zm00001eb371730	Zm00001eb371730_T001	Zm00001e150216	9	2957762	2968195	protein_coding	IPR001232	S-phase kinase-associated protein 1-like
Zm00001eb371740	Zm00001eb371740_T001	Zm00001e036045	9	3041731	3054551	protein_coding	IPR000023	Phosphofructokinase domain	100282190
Zm00001eb371750	Zm00001eb371750_T001	Zm00001e036046	9	3043398	3044641	protein_coding	IPR000048	IQ motif, EF-hand binding site
Zm00001eb371760	Zm00001eb371760_T003	Zm00001e036047	9	3143464	3161456	protein_coding	IPR000375	Dynamin stalk domain
Zm00001eb371770	Zm00001eb371770_T001	Zm00001e036050	9	3252831	3263756	protein_coding	IPR000602	Glycoside hydrolase family 38, N-terminal domain
Zm00001eb411500	Zm00001eb411500_T001	Zm00001e155501	10	36509416	36513284	protein_coding	IPR001320	Ionotropic glutamate receptor
Zm00001eb411510	Zm00001eb411510_T001	Zm00001e039807	10	36526557	36527785	protein_coding	IPR025697	CLU domain
Zm00001eb411520	Zm00001eb411520_T001	Zm00001e155502	10	36609022	36610533	protein_coding	IPR002035	von Willebrand factor, type A
Zm00001eb411530	Zm00001eb411530_T001	Zm00001e155505	10	36623735	36624254	protein_coding
Zm00001eb411540	Zm00001eb411540_T001	Zm00001e039808	10	36714251	36739256	protein_coding	IPR001876	Zinc finger, RanBP2-type
Zm00001eb411550	Zm00001eb411550_T001	Zm00001e039809	10	36718023	36722030	protein_coding
Zm00001eb411560	Zm00001eb411560_T001	Zm00001e155519	10	36947976	36948512	protein_coding	IPR000719	Protein kinase domain
Zm00001eb411570	Zm00001eb411570_T001	Zm00001e155520	10	36948609	36949112	protein_coding	IPR003591	Leucine-rich repeat, typical subtype
Zm00001eb411580	Zm00001eb411580_T001	Zm00001e155526	10	37083742	37084637	protein_coding	IPR008914	Phosphatidylethanolamine-binding protein	100127529
Zm00001eb411590	Zm00001eb411590_T001	Zm00001e155533	10	37379022	37382787	protein_coding
Zm00001eb411600	Zm00001eb411600_T002	Zm00001e155535	10	37515648	37517235	protein_coding
Zm00001eb411620	Zm00001eb411620_T001	Zm00001e155538	10	37676496	37680029	protein_coding
Zm00001eb411630	Zm00001eb411630_T001	Zm00001e039814	10	37863783	37865459	protein_coding	IPR001202	WW domain	100217211
Zm00001eb411650	Zm00001eb411650_T001	Zm00001e155555	10	38082308	38082640	protein_coding
Zm00001eb411660	Zm00001eb411660_T001	Zm00001e155569	10	38401547	38402107	protein_coding	IPR036249	Thioredoxin-like superfamily
Zm00001eb411670	Zm00001eb411670_T002	Zm00001e039819	10	38409650	38435971	protein_coding	IPR013087	Zinc finger C2H2-type	100275449
Zm00001eb411680	Zm00001eb411680_T001	Zm00001e039820	10	38458493	38463380	protein_coding	IPR001360	Glycoside hydrolase family 1
Zm00001eb411690	Zm00001eb411690_T001	Zm00001e155573	10	38688088	38688569	protein_coding
Zm00001eb411700	Zm00001eb411700_T001	Zm00001e039821	10	38689599	38728016	protein_coding	IPR004827	Basic-leucine zipper domain	100193697
Zm00001eb411720	Zm00001eb411720_T001	Zm00001e155580	10	39021165	39032380	protein_coding
Zm00001eb411730	Zm00001eb411730_T002	Zm00001e039824	10	39278794	39284254	protein_coding	IPR000719	Protein kinase domain	100383159
Zm00001eb411740	Zm00001eb411740_T004	Zm00001e039825	10	39327361	39339267	protein_coding	IPR001518	Argininosuccinate synthase	100274106
Zm00001eb411750	Zm00001eb411750_T001	Zm00001e039826	10	39336783	39337517	protein_coding
Zm00001eb411760	Zm00001eb411760_T001	Zm00001e039828	10	39725987	39729763	protein_coding	IPR000850	Adenylate kinase/UMP-CMP kinase	100194305
Zm00001eb411770	Zm00001eb411770_T001	Zm00001e155601	10	39864912	39868072	protein_coding	IPR006073	GTP binding domain
Zm00001eb411780	Zm00001eb411780_T001	Zm00001e039829	10	39869115	39869899	protein_coding
Zm00001eb411790	Zm00001eb411790_T001	Zm00001e155602	10	39916257	39916997	protein_coding	IPR003480	Transferase
Zm00001eb411800	Zm00001eb411800_T001	Zm00001e155606	10	39987511	39989271	protein_coding
Zm00001eb411820	Zm00001eb411820_T005	Zm00001e039831	10	40329852	40333718	protein_coding	IPR004000	Actin family
Zm00001eb411830	Zm00001eb411830_T001	Zm00001e039832	10	40332795	40333133	protein_coding	IPR004000	Actin family
Zm00001eb411840	Zm00001eb411840_T001	Zm00001e155610	10	40398260	40402218	protein_coding	IPR008030	NmrA-like domain
Zm00001eb411850	Zm00001eb411850_T001	Zm00001e155614	10	40490747	40492450	protein_coding	IPR006553	Leucine-rich repeat, cysteine-containing subtype
Zm00001eb411860	Zm00001eb411860_T001	Zm00001e155615	10	40492680	40493787	protein_coding	IPR001580	Calreticulin/calnexin
Zm00001eb411870	Zm00001eb411870_T001	Zm00001e155616	10	40654630	40655285	protein_coding
Zm00001eb411880	Zm00001eb411880_T002	Zm00001e039835	10	40687705	40702404	protein_coding	IPR009606	Modifying wall lignin-1/2	100273906
Zm00001eb411890	Zm00001eb411890_T001	Zm00001e155620	10	40812030	40861305	protein_coding	IPR032675	Leucine-rich repeat domain superfamily
Zm00001eb411900	Zm00001eb411900_T001	Zm00001e039838	10	40927857	40929383	protein_coding	IPR001128	Cytochrome P450
Zm00001eb411910	Zm00001eb411910_T001	Zm00001e039840	10	41070921	41073022	protein_coding	IPR000757	Glycoside hydrolase family 16
Zm00001eb411920	Zm00001eb411920_T001	Zm00001e155629	10	41257765	41259365	protein_coding	IPR002625	Smr domain
Zm00001eb411940	Zm00001eb411940_T001	Zm00001e039842	10	41689049	41694086	protein_coding	IPR003439	ABC transporter-like
Zm00001eb411950	Zm00001eb411950_T001	Zm00001e155646	10	41754203	41754625	protein_coding
Zm00001eb411960	Zm00001eb411960_T001	Zm00001e155647	10	41761255	41761677	protein_coding
Zm00001eb411970	Zm00001eb411970_T001	Zm00001e155648	10	41768306	41768728	protein_coding
Zm00001eb411990	Zm00001eb411990_T001	Zm00001e155655	10	41974381	41981658	protein_coding
Zm00001eb412000	Zm00001eb412000_T001	Zm00001e039844	10	42081904	42090801	protein_coding			100278328
Zm00001eb412010	Zm00001eb412010_T001	Zm00001e155665	10	42612080	42613930	protein_coding
Zm00001eb412020	Zm00001eb412020_T001	Zm00001e039846	10	42805804	42809764	protein_coding	IPR019542	Enhancer of polycomb-like, N-terminal	103641046
Zm00001eb412040	Zm00001eb412040_T004	Zm00001e039848	10	43349451	43360721	protein_coding	IPR007271	Nucleotide-sugar transporter	100283535
Zm00001eb412050	Zm00001eb412050_T006	Zm00001e039853	10	43666639	43672244	protein_coding	IPR006909	Rad21/Rec8-like protein, C-terminal, eukaryotic	100304299
Zm00001eb412060	Zm00001eb412060_T001	Zm00001e039854	10	43726765	43729982	protein_coding	IPR024752	Myb/SANT-like domain
Zm00001eb412070	Zm00001eb412070_T001	Zm00001e039856	10	44012912	44014683	protein_coding	IPR002885	Pentatricopeptide repeat
Zm00001eb412080	Zm00001eb412080_T001	Zm00001e155718	10	44395221	44395891	protein_coding
Zm00001eb412090	Zm00001eb412090_T001	Zm00001e155719	10	44405718	44412814	protein_coding	IPR002018	Carboxylesterase, type B
Zm00001eb412100	Zm00001eb412100_T001	Zm00001e155722	10	44540048	44542597	protein_coding	IPR019832	Manganese/iron superoxide dismutase, C-terminal
Zm00001eb412110	Zm00001eb412110_T001	Zm00001e039857	10	44607375	44609961	protein_coding	IPR007656	GTD-binding domain	100276947
Zm00001eb412120	Zm00001eb412120_T001	Zm00001e155729	10	44918969	44919649	protein_coding	IPR003340	B3 DNA binding domain
Zm00001eb412130	Zm00001eb412130_T001	Zm00001e039860	10	45179056	45180021	protein_coding	IPR000719	Protein kinase domain
Zm00001eb412140	Zm00001eb412140_T001	Zm00001e155734	10	45180081	45180642	protein_coding
Zm00001eb412150	Zm00001eb412150_T001	Zm00001e039861	10	45241472	45242404	protein_coding
Zm00001eb412170	Zm00001eb412170_T001	Zm00001e155748	10	45603940	45604626	protein_coding	IPR001461	Aspartic peptidase A1 family
Zm00001eb412180	Zm00001eb412180_T001	Zm00001e155749	10	45604648	45606710	protein_coding	IPR004140	Exocyst complex component Exo70
Zm00001eb412190	Zm00001eb412190_T002	Zm00001e039864	10	45704775	45707664	protein_coding	IPR000836	Phosphoribosyltransferase domain	100286008
Zm00001eb412200	Zm00001eb412200_T001	Zm00001e155755	10	45710266	45720476	protein_coding
Zm00001eb412210	Zm00001eb412210_T001	Zm00001e155764	10	45951190	45952036	protein_coding	IPR003440	Glycosyl transferase, family 48
Zm00001eb412220	Zm00001eb412220_T001	Zm00001e155777	10	46262478	46266261	protein_coding
Zm00001eb412230	Zm00001eb412230_T001	Zm00001e155779	10	46285274	46285685	protein_coding
Zm00001eb412240	Zm00001eb412240_T001	Zm00001e039866	10	46509689	46511562	protein_coding	IPR000823	Plant peroxidase	100273221
Zm00001eb412250	Zm00001eb412250_T001	Zm00001e155795	10	46831255	46834466	protein_coding
Zm00001eb412260	Zm00001eb412260_T001	Zm00001e039867	10	46864558	46866035	protein_coding	IPR001077	O-methyltransferase domain	100272633
Zm00001eb412280	Zm00001eb412280_T001	Zm00001e039869	10	47601338	47605609	protein_coding			100276816
Zm00001eb412290	Zm00001eb412290_T001	Zm00001e039870	10	47768517	47781646	protein_coding	IPR010492	GINS complex, subunit Psf3	100280879
Zm00001eb412300	Zm00001eb412300_T001	Zm00001e155832	10	48043497	48046894	protein_coding	IPR001611	Leucine-rich repeat
Zm00001eb412310	Zm00001eb412310_T001	Zm00001e155833	10	48051575	48052076	protein_coding
Zm00001eb412320	Zm00001eb412320_T002	Zm00001e039871	10	48126284	48129598	protein_coding	IPR000719	Protein kinase domain
Zm00001eb412340	Zm00001eb412340_T001	Zm00001e039873	10	48331616	48332272	protein_coding	IPR000235	Ribosomal protein S5/S7
Zm00001eb412350	Zm00001eb412350_T001	Zm00001e155846	10	48380752	48381237	protein_coding
Zm00001eb412360	Zm00001eb412360_T001	Zm00001e039874	10	48546702	48547845	protein_coding
Zm00001eb412370	Zm00001eb412370_T001	Zm00001e039875	10	48569655	48573662	protein_coding	IPR004240	Nonaspanin (TM9SF	100191479
Zm00001eb412390	Zm00001eb412390_T001	Zm00001e039877	10	48598422	48600390	protein_coding
Zm00001eb412420	Zm00001eb412420_T005	Zm00001e039879	10	49165873	49168504	protein_coding
Zm00001eb412430	Zm00001eb412430_T001	Zm00001e039882	10	49829871	49830431	protein_coding
Zm00001eb412440	Zm00001eb412440_T001	Zm00001e155876	10	49840986	49843534	protein_coding	IPR018616	Protein GUCD1	103642433
Zm00001eb412460	Zm00001eb412460_T002	Zm00001e039883	10	49873378	49880857	protein_coding	IPR006439	HAD hydrolase, subfamily IA	100217236
Zm00001eb412470	Zm00001eb412470_T001	Zm00001e155879	10	49993528	49994516	protein_coding
Zm00001eb412480	Zm00001eb412480_T001	Zm00001e039886	10	50065481	50066198	protein_coding

## Sheet: Supplementary Table S5
Supplementary table S5. Results of gene ontology (GO) enrichment analysis for three main term molecular function for genes linked to regions with significant fixation index
Analysis Type:	PANTHER Overrepresentation Test (Released 20210224)
Annotation Version and Release Date:	PANTHER version 16.0 Released 2020-12-01
Analyzed List:	Zea mays
Reference List:	Zea mays (all genes in database)
Test Type:	FISHER
Correction:	BONFERRONI
Bonferroni count:	396
PANTHER GO-Slim Molecular Function		Zea mays - REFLIST (39385)	total hits:25	(expected)	(over/under)	(fold Enrichment)	(P-value)
passive transmembrane transporter activity	GO:0022803	129	6	0.08	+	73.27	9.6e-08
channel activity	GO:0015267	129	6	0.08	+	73.27	9.6e-08
inorganic molecular entity transmembrane transporter activity	GO:0015318	467	6	0.3	+	20.24	0.000167
transmembrane transporter activity	GO:0022857	826	6	0.52	+	11.44	0.00433
transporter activity	GO:0005215	908	6	0.58	+	10.41	0.00736
Unclassified	UNCLASSIFIED	27865	16	17.69	-	0.9	0

## Sheet: Supplementary Table S6_BP
Supplementary table S6.Results of gene ontology (GO) enrichment analysis for three main term biological procesess for genes linked to regions with significant CLR
Analysis Type:	PANTHER Overrepresentation Test (Released 20210224)
Annotation Version and Release Date:	PANTHER version 16.0 Released 2020-12-01
Analyzed List:	Zea mays
Reference List:	Zea mays (all genes in database)
Test Type:	FISHER
Correction:	BONFERRONI
Bonferroni count:	1040
PANTHER GO-Slim Biological Process		Zea mays - REFLIST (39385)	total hits:448	(expected)	(over/under)	(fold Enrichment)	(P-value)
Unclassified	UNCLASSIFIED	28498	303	324.16	-	0.93	0
response to stress	GO:0006950	1024	101	11.65	+	8.67	1.54e-57
response to stimulus	GO:0050896	1803	101	20.51	+	4.92	1.16e-36
cellular process	GO:0009987	9675	35	110.05	-	0.32	6.59e-17
carbohydrate metabolic process	GO:0005975	440	34	5	+	6.79	1.71e-14
nitrogen compound metabolic process	GO:0006807	6145	18	69.9	-	0.26	1.39e-11
carbohydrate catabolic process	GO:0016052	154	19	1.75	+	10.85	1.33e-10
oligosaccharide biosynthetic process	GO:0009312	37	12	0.42	+	28.51	2.33e-10
cellular macromolecule metabolic process	GO:0044260	4641	13	52.79	-	0.25	2.17e-08
regulation of biological process	GO:0050789	2900	3	32.99	-	0.09	2.62e-08
polysaccharide metabolic process	GO:0005976	187	18	2.13	+	8.46	2.65e-08
cellular metabolic process	GO:0044237	7055	31	80.25	-	0.39	2.78e-08
biological regulation	GO:0065007	3440	7	39.13	-	0.18	1.97e-07
regulation of cellular process	GO:0050794	2613	3	29.72	-	0.1	5.91e-07
gene expression	GO:0010467	2893	5	32.91	-	0.15	2.19e-06
cellular nitrogen compound biosynthetic process	GO:0044271	2473	3	28.13	-	0.11	2.76e-06
macromolecule biosynthetic process	GO:0009059	2395	3	27.24	-	0.11	5.86e-06
organonitrogen compound metabolic process	GO:1901564	3600	10	40.95	-	0.24	6.56e-06
cellular macromolecule biosynthetic process	GO:0034645	2370	3	26.96	-	0.11	8.71e-06
cellular protein metabolic process	GO:0044267	2700	5	30.71	-	0.16	1.34e-05
cellular nitrogen compound metabolic process	GO:0034641	3867	14	43.99	-	0.32	9.2e-05
cellular aromatic compound metabolic process	GO:0006725	3421	11	38.91	-	0.28	0.000109
protein metabolic process	GO:0019538	2805	7	31.91	-	0.22	0.000132
heterocycle metabolic process	GO:0046483	3344	11	38.04	-	0.29	0.000213
regulation of metabolic process	GO:0019222	2015	3	22.92	-	0.13	0.000365
regulation of macromolecule metabolic process	GO:0060255	1953	3	22.22	-	0.14	0.00078
nucleobase-containing compound metabolic process	GO:0006139	3200	11	36.4	-	0.3	0.000791
aromatic compound biosynthetic process	GO:0019438	1925	3	21.9	-	0.14	0.00116
cellular component organization	GO:0016043	2244	5	25.53	-	0.2	0.00146
heterocycle biosynthetic process	GO:0018130	1880	3	21.38	-	0.14	0.00161
organic cyclic compound metabolic process	GO:1901360	3497	14	39.78	-	0.35	0.00221
cellular carbohydrate biosynthetic process	GO:0034637	185	12	2.1	+	5.7	0.00287
carbohydrate biosynthetic process	GO:0016051	221	13	2.51	+	5.17	0.00308
nucleobase-containing compound biosynthetic process	GO:0034654	1767	3	20.1	-	0.15	0.00468
cellular component organization or biogenesis	GO:0071840	2709	9	30.81	-	0.29	0.00487
nucleic acid metabolic process	GO:0090304	2850	10	32.42	-	0.31	0.0052
organelle organization	GO:0006996	1921	4	21.85	-	0.18	0.00652
macromolecule metabolic process	GO:0043170	5688	33	64.7	-	0.51	0.007
regulation of gene expression	GO:0010468	1700	3	19.34	-	0.16	0.00967
regulation of cellular metabolic process	GO:0031323	1707	3	19.42	-	0.15	0.00986
regulation of nitrogen compound metabolic process	GO:0051171	1650	3	18.77	-	0.16	0.0135
regulation of primary metabolic process	GO:0080090	1659	3	18.87	-	0.16	0.0137
cellular carbohydrate metabolic process	GO:0044262	256	13	2.91	+	4.46	0.0138
lipid storage	GO:0019915	11	4	0.13	+	31.97	0.0203
RNA metabolic process	GO:0016070	2388	8	27.16	-	0.29	0.0226
cellular protein modification process	GO:0006464	1577	3	17.94	-	0.17	0.0275
protein modification process	GO:0036211	1577	3	17.94	-	0.17	0.0275
organic substance catabolic process	GO:1901575	1312	33	14.92	+	2.21	0.0333
localization	GO:0051179	1732	4	19.7	-	0.2	0.0361

## Sheet: Supplementary Table S7_MF
Supplementary table S7. Results of gene ontology (GO) enrichment analysis for three main term molecular function for genes linked to regions with significant CLR
Analysis Type:	PANTHER Overrepresentation Test (Released 20210224)
Annotation Version and Release Date:	PANTHER version 16.0 Released 2020-12-01
Analyzed List:	Zea mays
Reference List:	Zea mays (all genes in database)
Test Type:	FISHER
Correction:	BONFERRONI
Bonferroni count:	396
PANTHER GO-Slim Molecular Function		Zea mays - REFLIST (39385)	total hits:448	(expected)	(over/under)	(fold Enrichment)	(P-value)
Unclassified	UNCLASSIFIED	27865	232	316.96	-	0.73	0
oxidoreductase activity, acting on peroxide as acceptor	GO:0016684	119	80	1.35	+	59.1	9.38e-101
carboxylic ester hydrolase activity	GO:0052689	132	43	1.5	+	28.64	3.51e-42
UDP-glycosyltransferase activity	GO:0008194	120	39	1.36	+	28.57	4.63e-38
oxidoreductase activity	GO:0016491	1121	81	12.75	+	6.35	2.57e-36
catalytic activity	GO:0003824	6997	190	79.59	+	2.39	8.72e-31
UDP-glucosyltransferase activity	GO:0035251	66	27	0.75	+	35.96	4.25e-28
transferase activity, transferring glycosyl groups	GO:0016757	379	42	4.31	+	9.74	2.44e-24
glucosyltransferase activity	GO:0046527	111	27	1.26	+	21.38	4.95e-23
enzyme inhibitor activity	GO:0004857	106	24	1.21	+	19.9	1.09e-19
hydrolase activity, acting on ester bonds	GO:0016788	755	47	8.59	+	5.47	1.35e-17
transferase activity, transferring hexosyl groups	GO:0016758	257	27	2.92	+	9.24	1.36e-14
molecular_function	GO:0003674	11520	216	131.04	+	1.65	2.52e-14
passive transmembrane transporter activity	GO:0022803	129	20	1.47	+	13.63	2.26e-13
channel activity	GO:0015267	129	20	1.47	+	13.63	2.26e-13
binding	GO:0005488	4917	11	55.93	-	0.2	2.15e-11
enzyme regulator activity	GO:0030234	393	24	4.47	+	5.37	3.93e-08
organic cyclic compound binding	GO:0097159	2972	5	33.81	-	0.15	2.57e-07
heterocyclic compound binding	GO:1901363	2948	5	33.53	-	0.15	3.76e-07
nucleic acid binding	GO:0003676	2584	4	29.39	-	0.14	2.42e-06
hydrolase activity	GO:0016787	2316	55	26.34	+	2.09	0.000205
inorganic molecular entity transmembrane transporter activity	GO:0015318	467	20	5.31	+	3.77	0.000347
catalytic activity, acting on a protein	GO:0140096	2229	5	25.35	-	0.2	0.000537
DNA binding	GO:0003677	1396	1	15.88	-	0.06	0.00138
protein binding	GO:0005515	1542	2	17.54	-	0.11	0.00243
sequence-specific DNA binding	GO:0043565	1085	1	12.34	-	0.08	0.041

## Sheet: Supplementary Table S8_CC
Supplementary table S8. Results of gene ontology (GO) enrichment analysis for three main term cellular component for genes linked to regions with significant CLR
Analysis Type:	PANTHER Overrepresentation Test (Released 20210224)
Annotation Version and Release Date:	PANTHER version 16.0 Released 2020-12-01)
Analyzed List:	(Zea mays)
Reference List:	Zea mays (all genes in database
Test Type:	FISHER
Correction:	BONFERRONI
Bonferroni count:	320
PANTHER GO-Slim Cellular Component		Zea mays - REFLIST (39385)	total hits:448	(expected)	(over/under)	(fold Enrichment)	(P-value)
Unclassified	UNCLASSIFIED	27015	266	307.29	-	0.87	0
plant-type cell wall	GO:0009505	120	80	1.36	+	58.61	1.25e-100
anchoring junction	GO:0070161	217	84	2.47	+	34.03	2.93e-90
plasmodesma	GO:0009506	217	84	2.47	+	34.03	2.93e-90
cell-cell junction	GO:0005911	217	84	2.47	+	34.03	2.93e-90
cell junction	GO:0030054	218	84	2.48	+	33.87	4.02e-90
cell wall	GO:0005618	184	80	2.09	+	38.22	4.8e-89
external encapsulating structure	GO:0030312	184	80	2.09	+	38.22	4.8e-89
cell periphery	GO:0071944	3239	125	36.84	+	3.39	2.18e-31
trans-Golgi network	GO:0005802	141	31	1.6	+	19.33	1.39e-25
Golgi apparatus subcompartment	GO:0098791	159	31	1.81	+	17.14	3.37e-24
endosome	GO:0005768	244	31	2.78	+	11.17	3.09e-19
organelle subcompartment	GO:0031984	264	31	3	+	10.32	2.51e-18
intracellular vesicle	GO:0097708	415	31	4.72	+	6.57	3.45e-13
cytoplasmic vesicle	GO:0031410	415	31	4.72	+	6.57	3.45e-13
vesicle	GO:0031982	445	31	5.06	+	6.12	2.05e-12
protein-containing complex	GO:0032991	3291	4	37.43	-	0.11	8.77e-10
nucleus	GO:0005634	4324	11	49.19	-	0.22	7.36e-09
Golgi apparatus	GO:0005794	744	33	8.46	+	3.9	3.25e-08
vacuole	GO:0005773	1804	43	20.52	+	2.1	0.00238
cellular anatomical entity	GO:0110165	12090	181	137.52	+	1.32	0.0058
cellular_component	GO:0005575	12370	182	140.71	+	1.29	0.0162
endomembrane system	GO:0012505	1558	36	17.72	+	2.03	0.0263

## Sheet: Processes
	Process	Genes	% genes
2	reproductive process (GO:0022414)	2	0.004	0.01
5	reproduction (GO:0000003)	2	0.004	0.01
7	developmental process (GO:0032502)	2	0.004	0.01
8	multicellular organismal process (GO:0032501)	2	0.004	0.01
3	localization (GO:0051179	4	0.009	0.019
4	biological regulation (GO:0065007	7	0.016	0.033
1	cellular process (GO:0009987	35	0.078	0.167
9	metabolic process (GO:0008152	55	0.123	0.262
6	response to stimulus (GO:0050896	101	0.225	0.481
		210
3	response to chemical (GO:0042221	4	0.04	0.032
2	response to abiotic stimulus (GO:0009628	6	0.059	0.048
4	cellular response to stimulus (GO:0051716	15	0.149	0.119
1	response to stress (GO:0006950	101	1	0.802
		126
1	response to cold (GO:0009409	2	0.02	0.118
2	cellular response to stress (GO:0033554	15	0.149	0.882

## Sheet: Functions
	Process	Genes	% genes
1	binding (GO:0005488	11	0.025	0.045
2	structural molecule activity (GO:0005198	1	0.002	0.004
3	molecular function regulator (GO:0098772	25	0.056	0.101
4	catalytic activity (GO:0003824	190	0.424	0.769
5	transporter activity (GO:0005215	20	0.045	0.081
		247
1	oxidoreductase activity (GO:0016491	81	0.426	0.409
2	catalytic activity, acting on RNA (GO:0140098	3	0.016	0.015
3	transferase activity (GO:0016740	53	0.279	0.268
4	hydrolase activity (GO:0016787	55	0.289	0.278
5	catalytic activity, acting on a protein (GO:0140096	5	0.026	0.025
6	isomerase activity (GO:0016853	1	0.005	0.005
		198

[truncated: 1 more sheets: Components]
